# Supplementary material for: [(Z)-N,O-Disopropyl­thio­carbamato-κS](tricyclo­hexyl­phosphine-κP)gold(I)
Source: Acta Crystallogr Sect E Struct Rep Online. 2009 Nov 14;65(Pt 12):m1570. doi: 10.1107/S1600536809047084 (PMC2971935; doi:10.1107/S1600536809047084)
Supplement: Supplementary file 1 [file e-65-m1570-sup1.cif]

##############################################################################
###                                                                        ###
###        Electronic paper (Acta Crystallographica Section E)             ###
###                                                                        ###
##############################################################################
#                                                                            #
# This CIF contains the data in a paper accepted for publication in Acta     #
# Crystallographica Section E. It conforms to the requirements of Notes      #
# for Authors for Section E, and has been peer reviewed under the auspices   #
# of the IUCr Commission on Journals.                                        #
#                                                                            #
# Full details of the Crystallographic Information File format               #
# are given in the paper "The Crystallographic Information File (CIF):       #
# a New Standard Archive File for Crystallography" by S. R. Hall, F. H.      #
# Allen and I. D. Brown [Acta Cryst. (1991), A47, 655-685].                  #
#                                                                            #
# The current version of the core CIF dictionary is obtainable from          #
# ftp://ftp.iucr.org/pub/cif_core.dic. The current version number is 2.4.    #
#                                                                            #
# Software is freely available for graphical display of the structure(s) in  #
# this CIF.  For information consult the CIF home page http://www.iucr.org/  #
# cif/home.html                                                              #
#                                                                            #
# This file may be used for bona fide research purposes within the           #
# scientific community so long as proper attribution is given to the journal # 
# article from which it was obtained.                                        #
#                                                                            #
##############################################################################
                                             
data_global
_audit_creation_method     SHELXL-97
_journal_date_recd_electronic     2009-11-07
_journal_date_accepted     2009-11-07
_journal_name_full     'Acta Crystallographica, Section E'
_journal_year     2009
_journal_volume     65
_journal_issue     12
_journal_page_first     m1570
_journal_page_last     m1570
_journal_paper_category     QM
_journal_coeditor_code     HB5218
_publ_contact_author_name     ' Edward RT Tiekink '
_publ_contact_author_address
;
Department of Chemistry, University of Malaya,
50603 Kuala Lumpur, Malaysia
;
_publ_contact_author_email
;
edward.tiekink@gmail.com
;
_publ_contact_author_fax     ' 1 210 458 7428 '
_publ_contact_author_phone     ' 1 210 458 5774 '
_publ_section_title
;\
[(<i>Z</i>)-<i>N</i>,<i>O</i>-Disopropylthiocarbamato-\k<i>S</i>]\
(tricyclohexylphosphine-\k<i>P</i>)gold(I)
;
loop_
    _publ_author_name
    _publ_author_footnote
    _publ_author_address
    'Tadbuppa, Primjira P.' .
;
Department of Chemistry,
National University of Singapore, Singapore 117543
;
    'Tiekink, Edward R. T.' .
;
Department of Chemistry, University of Malaya,
50603 Kuala Lumpur, Malaysia
;
data_I
_audit_creation_method     SHELXL-97
_chemical_name_systematic
;
[(<i>Z</i>)-<i>N</i>,<i>O</i>-Disopropylthiocarbamato-
\k<i>S</i>](tricyclohexylphosphine-\k<i>P</i>)gold(I)
;
_chemical_name_common     ?
_chemical_formula_moiety     'C25 H47 Au N O P S'
_chemical_formula_sum     'C25 H47 Au N O P S'
_chemical_formula_iupac     '[Au (C7 H14 N O S) (C18 H33 P)]'
_chemical_formula_weight     637.63
_chemical_melting_point     ?
_symmetry_cell_setting     triclinic
_symmetry_space_group_name_H-M     'P -1'
_symmetry_space_group_name_Hall     '-P 1'
loop_
    _symmetry_equiv_pos_as_xyz
    'x, y, z'
    '-x, -y, -z'
_cell_length_a     11.1236(5)
_cell_length_b     11.7949(6)
_cell_length_c     11.9037(6)
_cell_angle_alpha     73.8690(10)
_cell_angle_beta     85.2820(10)
_cell_angle_gamma     66.5150(10)
_cell_volume     1375.30(12)
_cell_formula_units_Z     2
_cell_measurement_reflns_used     7451
_cell_measurement_theta_min     2.2
_cell_measurement_theta_max     30.0
_cell_measurement_temperature     223(2)
_exptl_crystal_description     block
_exptl_crystal_colour     colourless
_exptl_crystal_size_max     0.19
_exptl_crystal_size_mid     0.16
_exptl_crystal_size_min     0.11
_exptl_crystal_density_diffrn     1.540
_exptl_crystal_density_meas     ?
_exptl_crystal_density_method     'not measured'
_exptl_crystal_F_000     644
_exptl_absorpt_coefficient_mu     5.499
_exptl_absorpt_correction_type     'multi-scan'
_exptl_absorpt_process_details     '(SADABS; Bruker, 2000)'
_exptl_absorpt_correction_T_min     0.636
_exptl_absorpt_correction_T_max     1
_exptl_special_details
;
;
_diffrn_ambient_temperature     223(2)
_diffrn_radiation_type     MoK\a
_diffrn_radiation_wavelength     0.71069
_diffrn_radiation_source     'fine-focus sealed tube'
_diffrn_radiation_monochromator     graphite
_diffrn_measurement_device_type     'Bruker SMART CCD'
_diffrn_measurement_method     \w
_diffrn_detector_area_resol_mean     ?
_diffrn_reflns_number     10973
_diffrn_reflns_av_R_equivalents     0.020
_diffrn_reflns_av_sigmaI/netI     0.033
_diffrn_reflns_theta_min     1.8
_diffrn_reflns_theta_max     27.5
_diffrn_reflns_theta_full     27.5
_diffrn_measured_fraction_theta_max     0.996
_diffrn_measured_fraction_theta_full     0.996
_diffrn_reflns_limit_h_min     -14
_diffrn_reflns_limit_h_max     14
_diffrn_reflns_limit_k_min     -15
_diffrn_reflns_limit_k_max     15
_diffrn_reflns_limit_l_min     -13
_diffrn_reflns_limit_l_max     15
_diffrn_standards_number     0
_diffrn_standards_interval_count     ?
_diffrn_standards_interval_time     ?
_diffrn_standards_decay_%     0
_refine_special_details
;
Refinement of <i>F</i>^2^ against ALL reflections. The weighted <i>R</i>-factor
<i>wR</i> and goodness of fit <i>S</i> are based on <i>F</i>^2^, conventional
<i>R</i>-factors <i>R</i> are based on <i>F</i>, with <i>F</i> set to zero for
negative <i>F</i>^2^. The threshold expression of <i>F</i>^2^ >
2\s(<i>F</i>^2^) is used only for calculating <i>R</i>-factors(gt) <i>etc</i>.
and is not relevant to the choice of reflections for refinement.
<i>R</i>-factors based on <i>F</i>^2^ are statistically about twice as large
as those based on <i>F</i>, and <i>R</i>- factors based on ALL data will be
even larger.
;
_reflns_number_total     6300
_reflns_number_gt     5853
_reflns_threshold_expression     'I>2\s(I)'
_refine_ls_structure_factor_coef     Fsqd
_refine_ls_matrix_type     full
_refine_ls_R_factor_all     0.024
_refine_ls_R_factor_gt     0.021
_refine_ls_wR_factor_gt     0.053
_refine_ls_wR_factor_ref     0.054
_refine_ls_goodness_of_fit_ref     0.98
_refine_ls_restrained_S_all     0.98
_refine_ls_number_reflns     6300
_refine_ls_number_parameters     271
_refine_ls_number_restraints     0
_refine_ls_hydrogen_treatment     constr
_refine_ls_weighting_scheme     calc
_refine_ls_weighting_details
                 'calc w=1/[\s^2^(Fo^2^)+(0.0323P)^2^] where P=(Fo^2^+2Fc^2^)/3'
_atom_sites_solution_hydrogens     geom
_atom_sites_solution_primary     direct
_atom_sites_solution_secondary     difmap
_refine_ls_shift/su_max     0.001
_refine_ls_shift/su_mean     0.000
_refine_diff_density_max     1.01
_refine_diff_density_min     -0.78
_refine_ls_extinction_method     none
_refine_ls_extinction_coef     ?
loop_
    _atom_type_symbol
    _atom_type_description
    _atom_type_scat_dispersion_real
    _atom_type_scat_dispersion_imag
    _atom_type_scat_source
    'C' 'C' 0.0033 0.0016
                         'International Tables Vol C Tables 4.2.6.8 and 6.1.1.4'
    'H' 'H' 0.0000 0.0000
                         'International Tables Vol C Tables 4.2.6.8 and 6.1.1.4'
    'Au' 'Au' -2.0133 8.8022
                         'International Tables Vol C Tables 4.2.6.8 and 6.1.1.4'
    'N' 'N' 0.0061 0.0033
                         'International Tables Vol C Tables 4.2.6.8 and 6.1.1.4'
    'O' 'O' 0.0106 0.0060
                         'International Tables Vol C Tables 4.2.6.8 and 6.1.1.4'
    'P' 'P' 0.1023 0.0942
                         'International Tables Vol C Tables 4.2.6.8 and 6.1.1.4'
    'S' 'S' 0.1246 0.1234
                         'International Tables Vol C Tables 4.2.6.8 and 6.1.1.4'
_computing_data_collection     'SMART (Bruker, 2000)'
_computing_cell_refinement     'SAINT (Bruker, 2000)'
_computing_data_reduction     'SAINT (Bruker, 2000)'
_computing_structure_solution
                            'PATTY in DIRDIF92 (Beurskens <i>et al.</i>,  1992)'
_computing_structure_refinement     'SHELXL97 (Sheldrick, 2008)'
_computing_molecular_graphics     'DIAMOND (Brandenburg, 2006)'
_computing_publication_material     'SHELXL97 (Sheldrick, 2008)'
loop_
    _atom_site_type_symbol
    _atom_site_label
    _atom_site_fract_x
    _atom_site_fract_y
    _atom_site_fract_z
    _atom_site_U_iso_or_equiv
    _atom_site_adp_type
    _atom_site_calc_flag
    _atom_site_refinement_flags
    _atom_site_occupancy
    _atom_site_disorder_assembly
    _atom_site_disorder_group
    Au Au 0.099579(9) 0.244875(8) -0.000750(8) 0.02575(4) Uani d . 1 . .
    S S1 0.17603(7) 0.13648(7) 0.18959(6) 0.03236(15) Uani d . 1 . .
    P P1 0.04149(6) 0.33925(6) -0.19218(6) 0.02396(13) Uani d . 1 . .
    O O1 0.30086(19) -0.01420(18) 0.05751(16) 0.0341(4) Uani d . 1 . .
    N N1 0.3452(2) -0.1149(2) 0.2521(2) 0.0380(6) Uani d . 1 . .
    C C1 0.2845(3) -0.0148(3) 0.1727(2) 0.0302(6) Uani d . 1 . .
    C C2 0.3294(3) -0.1112(3) 0.3740(3) 0.0452(8) Uani d . 1 . .
    H H2 0.2426 -0.0446 0.3820 0.054 Uiso calc R 1 . .
    C C3 0.4361(4) -0.0765(4) 0.4098(3) 0.0602(10) Uani d . 1 . .
    H H3A 0.4276 0.0076 0.3614 0.090 Uiso calc R 1 . .
    H H3B 0.5216 -0.1397 0.3996 0.090 Uiso calc R 1 . .
    H H3C 0.4270 -0.0753 0.4913 0.090 Uiso calc R 1 . .
    C C4 0.3361(4) -0.2409(4) 0.4495(3) 0.0616(11) Uani d . 1 . .
    H H4A 0.2668 -0.2597 0.4247 0.092 Uiso calc R 1 . .
    H H4B 0.3253 -0.2391 0.5307 0.092 Uiso calc R 1 . .
    H H4C 0.4205 -0.3068 0.4412 0.092 Uiso calc R 1 . .
    C C5 0.3930(3) -0.1300(3) 0.0295(3) 0.0385(7) Uani d . 1 . .
    H H5 0.4687 -0.1722 0.0859 0.046 Uiso calc R 1 . .
    C C6 0.3260(4) -0.2196(4) 0.0361(4) 0.0618(11) Uani d . 1 . .
    H H6A 0.2994 -0.2453 0.1156 0.093 Uiso calc R 1 . .
    H H6B 0.3860 -0.2950 0.0133 0.093 Uiso calc R 1 . .
    H H6C 0.2494 -0.1766 -0.0163 0.093 Uiso calc R 1 . .
    C C7 0.4384(3) -0.0863(3) -0.0916(3) 0.0458(7) Uani d . 1 . .
    H H7A 0.4820 -0.0298 -0.0909 0.069 Uiso calc R 1 . .
    H H7B 0.3634 -0.0407 -0.1459 0.069 Uiso calc R 1 . .
    H H7C 0.4992 -0.1604 -0.1159 0.069 Uiso calc R 1 . .
    C C8 0.0941(3) 0.2106(3) -0.2671(2) 0.0301(5) Uani d . 1 . .
    H H8 0.1905 0.1670 -0.2545 0.036 Uiso calc R 1 . .
    C C9 0.0396(4) 0.1087(3) -0.2087(3) 0.0438(7) Uani d . 1 . .
    H H9A -0.0562 0.1465 -0.2185 0.053 Uiso calc R 1 . .
    H H9B 0.0619 0.0785 -0.1247 0.053 Uiso calc R 1 . .
    C C10 0.0966(4) -0.0041(3) -0.2628(4) 0.0544(9) Uani d . 1 . .
    H H10A 0.1909 -0.0483 -0.2437 0.065 Uiso calc R 1 . .
    H H10B 0.0556 -0.0651 -0.2287 0.065 Uiso calc R 1 . .
    C C11 0.0755(4) 0.0378(4) -0.3945(4) 0.0631(11) Uani d . 1 . .
    H H11A 0.1189 -0.0367 -0.4258 0.076 Uiso calc R 1 . .
    H H11B -0.0186 0.0722 -0.4136 0.076 Uiso calc R 1 . .
    C C12 0.1290(5) 0.1389(4) -0.4514(3) 0.0652(11) Uani d . 1 . .
    H H12A 0.1084 0.1682 -0.5357 0.078 Uiso calc R 1 . .
    H H12B 0.2246 0.1018 -0.4401 0.078 Uiso calc R 1 . .
    C C13 0.0697(4) 0.2527(3) -0.3988(3) 0.0509(8) Uani d . 1 . .
    H H13A 0.1083 0.3154 -0.4344 0.061 Uiso calc R 1 . .
    H H13B -0.0249 0.2944 -0.4164 0.061 Uiso calc R 1 . .
    C C14 0.1314(2) 0.4419(2) -0.2571(2) 0.0274(5) Uani d . 1 . .
    H H14 0.1062 0.4802 -0.3413 0.033 Uiso calc R 1 . .
    C C15 0.2799(3) 0.3628(3) -0.2449(3) 0.0393(7) Uani d . 1 . .
    H H15A 0.3039 0.3165 -0.1626 0.047 Uiso calc R 1 . .
    H H15B 0.3028 0.2992 -0.2897 0.047 Uiso calc R 1 . .
    C C16 0.3585(3) 0.4462(3) -0.2882(3) 0.0469(8) Uani d . 1 . .
    H H16A 0.4522 0.3926 -0.2736 0.056 Uiso calc R 1 . .
    H H16B 0.3432 0.4840 -0.3728 0.056 Uiso calc R 1 . .
    C C17 0.3205(3) 0.5522(3) -0.2277(3) 0.0471(8) Uani d . 1 . .
    H H17A 0.3687 0.6069 -0.2609 0.057 Uiso calc R 1 . .
    H H17B 0.3450 0.5144 -0.1443 0.057 Uiso calc R 1 . .
    C C18 0.1739(3) 0.6335(3) -0.2416(3) 0.0449(8) Uani d . 1 . .
    H H18A 0.1508 0.6788 -0.3243 0.054 Uiso calc R 1 . .
    H H18B 0.1515 0.6978 -0.1976 0.054 Uiso calc R 1 . .
    C C19 0.0950(3) 0.5502(3) -0.1972(3) 0.0345(6) Uani d . 1 . .
    H H19A 0.0013 0.6042 -0.2114 0.041 Uiso calc R 1 . .
    H H19B 0.1106 0.5129 -0.1126 0.041 Uiso calc R 1 . .
    C C20 -0.1345(2) 0.4342(2) -0.2282(2) 0.0276(5) Uani d . 1 . .
    H H20 -0.1723 0.3730 -0.2346 0.033 Uiso calc R 1 . .
    C C21 -0.2064(3) 0.4929(3) -0.1287(2) 0.0329(6) Uani d . 1 . .
    H H21A -0.1926 0.4245 -0.0559 0.039 Uiso calc R 1 . .
    H H21B -0.1698 0.5519 -0.1167 0.039 Uiso calc R 1 . .
    C C22 -0.3537(3) 0.5655(3) -0.1575(3) 0.0438(7) Uani d . 1 . .
    H H22A -0.3920 0.5046 -0.1603 0.053 Uiso calc R 1 . .
    H H22B -0.3957 0.6063 -0.0953 0.053 Uiso calc R 1 . .
    C C23 -0.3806(3) 0.6671(3) -0.2735(3) 0.0418(7) Uani d . 1 . .
    H H23A -0.4754 0.7097 -0.2904 0.050 Uiso calc R 1 . .
    H H23B -0.3485 0.7320 -0.2690 0.050 Uiso calc R 1 . .
    C C24 -0.3136(3) 0.6074(3) -0.3709(3) 0.0467(8) Uani d . 1 . .
    H H24A -0.3305 0.6745 -0.4450 0.056 Uiso calc R 1 . .
    H H24B -0.3499 0.5466 -0.3787 0.056 Uiso calc R 1 . .
    C C25 -0.1655(3) 0.5375(3) -0.3458(3) 0.0378(7) Uani d . 1 . .
    H H25A -0.1283 0.5997 -0.3443 0.045 Uiso calc R 1 . .
    H H25B -0.1246 0.4974 -0.4086 0.045 Uiso calc R 1 . .
loop_
    _atom_site_aniso_label
    _atom_site_aniso_U_11
    _atom_site_aniso_U_22
    _atom_site_aniso_U_33
    _atom_site_aniso_U_12
    _atom_site_aniso_U_13
    _atom_site_aniso_U_23
    Au 0.02761(6) 0.01936(6) 0.02462(6) -0.00442(4) -0.00234(4) -0.00356(4)
    S1 0.0360(4) 0.0243(3) 0.0259(3) -0.0015(3) -0.0027(3) -0.0044(3)
    P1 0.0252(3) 0.0187(3) 0.0247(3) -0.0053(3) -0.0015(2) -0.0049(2)
    O1 0.0358(10) 0.0254(10) 0.0282(10) -0.0006(8) 0.0011(8) -0.0048(8)
    N1 0.0385(13) 0.0281(13) 0.0303(13) 0.0008(11) 0.0010(10) -0.0025(10)
    C1 0.0285(13) 0.0268(14) 0.0289(14) -0.0059(11) 0.0021(10) -0.0054(11)
    C2 0.0455(18) 0.0347(17) 0.0309(16) 0.0037(14) 0.0022(13) -0.0008(13)
    C3 0.064(2) 0.058(2) 0.044(2) -0.011(2) -0.0136(17) -0.0071(17)
    C4 0.064(2) 0.044(2) 0.046(2) -0.0061(18) 0.0062(17) 0.0104(16)
    C5 0.0369(15) 0.0297(15) 0.0375(16) -0.0022(13) 0.0065(12) -0.0097(12)
    C6 0.084(3) 0.041(2) 0.062(3) -0.029(2) 0.030(2) -0.0193(18)
    C7 0.0444(18) 0.0478(19) 0.0451(19) -0.0154(16) 0.0150(14) -0.0201(15)
    C8 0.0338(14) 0.0249(13) 0.0318(14) -0.0083(11) 0.0003(11) -0.0126(11)
    C9 0.058(2) 0.0347(17) 0.0484(19) -0.0249(16) 0.0116(15) -0.0194(14)
    C10 0.061(2) 0.0403(19) 0.078(3) -0.0250(18) 0.0040(19) -0.0323(19)
    C11 0.059(2) 0.062(2) 0.080(3) -0.012(2) -0.006(2) -0.052(2)
    C12 0.094(3) 0.058(2) 0.042(2) -0.018(2) 0.0045(19) -0.0297(18)
    C13 0.072(2) 0.0406(18) 0.0328(17) -0.0105(17) -0.0007(15) -0.0158(14)
    C14 0.0288(13) 0.0221(12) 0.0286(13) -0.0088(11) -0.0002(10) -0.0043(10)
    C15 0.0294(14) 0.0299(15) 0.0532(19) -0.0065(12) 0.0039(12) -0.0112(13)
    C16 0.0291(15) 0.0450(19) 0.061(2) -0.0141(14) 0.0047(14) -0.0079(16)
    C17 0.0380(17) 0.0453(19) 0.062(2) -0.0241(16) 0.0003(15) -0.0093(16)
    C18 0.0431(17) 0.0322(16) 0.063(2) -0.0198(15) 0.0036(15) -0.0102(15)
    C19 0.0337(14) 0.0280(14) 0.0434(17) -0.0125(12) 0.0055(12) -0.0127(12)
    C20 0.0252(12) 0.0233(13) 0.0297(14) -0.0053(10) -0.0047(10) -0.0046(10)
    C21 0.0297(14) 0.0304(14) 0.0325(15) -0.0060(12) 0.0000(11) -0.0075(11)
    C22 0.0282(15) 0.0349(17) 0.057(2) -0.0050(13) 0.0057(13) -0.0063(14)
    C23 0.0271(14) 0.0313(16) 0.056(2) -0.0050(12) -0.0045(13) -0.0038(14)
    C24 0.0392(17) 0.0387(18) 0.0473(19) -0.0044(14) -0.0180(14) 0.0003(14)
    C25 0.0351(15) 0.0366(16) 0.0298(15) -0.0056(13) -0.0067(12) -0.0012(12)
_geom_special_details
;
All s.u.'s (except the s.u. in the dihedral angle between two l.s. planes) are
estimated using the full covariance matrix. The cell s.u.'s are taken into
account individually in the estimation of s.u.'s in distances, angles and
torsion angles; correlations between s.u.'s in cell parameters are only used
when they are defined by crystal symmetry. An approximate (isotropic)
treatment of cell s.u.'s is used for estimating s.u.'s involving l.s. planes.
;
loop_
    _geom_bond_atom_site_label_1
    _geom_bond_atom_site_label_2
    _geom_bond_site_symmetry_2
    _geom_bond_distance
    _geom_bond_publ_flag
    Au S1 . 2.3091(7) y
    Au P1 . 2.2602(7) y
    S1 C1 . 1.767(3) ?
    P1 C20 . 1.842(3) ?
    P1 C14 . 1.839(2) ?
    P1 C8 . 1.844(3) ?
    O1 C1 . 1.367(3) ?
    O1 C5 . 1.452(3) ?
    N1 C1 . 1.263(3) ?
    N1 C2 . 1.458(4) ?
    C2 C4 . 1.520(4) ?
    C2 C3 . 1.524(5) ?
    C2 H2 . 0.9900 ?
    C3 H3A . 0.9700 ?
    C3 H3B . 0.9700 ?
    C3 H3C . 0.9700 ?
    C4 H4A . 0.9700 ?
    C4 H4B . 0.9700 ?
    C4 H4C . 0.9700 ?
    C5 C7 . 1.508(4) ?
    C5 C6 . 1.500(5) ?
    C5 H5 . 0.9900 ?
    C6 H6A . 0.9700 ?
    C6 H6B . 0.9700 ?
    C6 H6C . 0.9700 ?
    C7 H7A . 0.9700 ?
    C7 H7B . 0.9700 ?
    C7 H7C . 0.9700 ?
    C8 C13 . 1.519(4) ?
    C8 C9 . 1.530(4) ?
    C8 H8 . 0.9900 ?
    C9 C10 . 1.525(5) ?
    C9 H9A . 0.9800 ?
    C9 H9B . 0.9800 ?
    C10 C11 . 1.514(6) ?
    C10 H10A . 0.9800 ?
    C10 H10B . 0.9800 ?
    C11 C12 . 1.512(6) ?
    C11 H11A . 0.9800 ?
    C11 H11B . 0.9800 ?
    C12 C13 . 1.524(5) ?
    C12 H12A . 0.9800 ?
    C12 H12B . 0.9800 ?
    C13 H13A . 0.9800 ?
    C13 H13B . 0.9800 ?
    C14 C19 . 1.532(4) ?
    C14 C15 . 1.535(4) ?
    C14 H14 . 0.9900 ?
    C15 C16 . 1.525(4) ?
    C15 H15A . 0.9800 ?
    C15 H15B . 0.9800 ?
    C16 C17 . 1.513(5) ?
    C16 H16A . 0.9800 ?
    C16 H16B . 0.9800 ?
    C17 C18 . 1.522(4) ?
    C17 H17A . 0.9800 ?
    C17 H17B . 0.9800 ?
    C18 C19 . 1.529(4) ?
    C18 H18A . 0.9800 ?
    C18 H18B . 0.9800 ?
    C19 H19A . 0.9800 ?
    C19 H19B . 0.9800 ?
    C20 C25 . 1.536(4) ?
    C20 C21 . 1.543(4) ?
    C20 H20 . 0.9900 ?
    C21 C22 . 1.531(4) ?
    C21 H21A . 0.9800 ?
    C21 H21B . 0.9800 ?
    C22 C23 . 1.515(4) ?
    C22 H22A . 0.9800 ?
    C22 H22B . 0.9800 ?
    C23 C24 . 1.512(5) ?
    C23 H23A . 0.9800 ?
    C23 H23B . 0.9800 ?
    C24 C25 . 1.532(4) ?
    C24 H24A . 0.9800 ?
    C24 H24B . 0.9800 ?
    C25 H25A . 0.9800 ?
    C25 H25B . 0.9800 ?
loop_
    _geom_angle_atom_site_label_1
    _geom_angle_atom_site_label_2
    _geom_angle_atom_site_label_3
    _geom_angle_site_symmetry_1
    _geom_angle_site_symmetry_3
    _geom_angle
    _geom_angle_publ_flag
    P1 Au S1 . . 174.94(2) ?
    C1 S1 Au . . 101.17(9) ?
    C20 P1 C14 . . 108.31(12) ?
    C20 P1 C8 . . 106.97(12) ?
    C14 P1 C8 . . 106.64(12) ?
    C20 P1 Au . . 116.82(9) ?
    C14 P1 Au . . 110.30(9) ?
    C8 P1 Au . . 107.28(9) ?
    C1 O1 C5 . . 118.2(2) ?
    C1 N1 C2 . . 119.2(3) ?
    N1 C1 O1 . . 120.5(3) ?
    N1 C1 S1 . . 127.7(2) ?
    O1 C1 S1 . . 111.82(18) ?
    N1 C2 C4 . . 109.0(3) ?
    N1 C2 C3 . . 109.0(3) ?
    C4 C2 C3 . . 111.7(3) ?
    N1 C2 H2 . . 109.0 ?
    C4 C2 H2 . . 109.0 ?
    C3 C2 H2 . . 109.0 ?
    C2 C3 H3A . . 109.5 ?
    C2 C3 H3B . . 109.5 ?
    H3A C3 H3B . . 109.5 ?
    C2 C3 H3C . . 109.5 ?
    H3A C3 H3C . . 109.5 ?
    H3B C3 H3C . . 109.5 ?
    C2 C4 H4A . . 109.5 ?
    C2 C4 H4B . . 109.5 ?
    H4A C4 H4B . . 109.5 ?
    C2 C4 H4C . . 109.5 ?
    H4A C4 H4C . . 109.5 ?
    H4B C4 H4C . . 109.5 ?
    O1 C5 C7 . . 105.7(2) ?
    O1 C5 C6 . . 109.4(3) ?
    C7 C5 C6 . . 112.7(3) ?
    O1 C5 H5 . . 109.6 ?
    C7 C5 H5 . . 109.6 ?
    C6 C5 H5 . . 109.6 ?
    C5 C6 H6A . . 109.5 ?
    C5 C6 H6B . . 109.5 ?
    H6A C6 H6B . . 109.5 ?
    C5 C6 H6C . . 109.5 ?
    H6A C6 H6C . . 109.5 ?
    H6B C6 H6C . . 109.5 ?
    C5 C7 H7A . . 109.5 ?
    C5 C7 H7B . . 109.5 ?
    H7A C7 H7B . . 109.5 ?
    C5 C7 H7C . . 109.5 ?
    H7A C7 H7C . . 109.5 ?
    H7B C7 H7C . . 109.5 ?
    C13 C8 C9 . . 111.0(3) ?
    C13 C8 P1 . . 116.5(2) ?
    C9 C8 P1 . . 111.1(2) ?
    C13 C8 H8 . . 105.8 ?
    C9 C8 H8 . . 105.8 ?
    P1 C8 H8 . . 105.8 ?
    C8 C9 C10 . . 110.3(3) ?
    C8 C9 H9A . . 109.6 ?
    C10 C9 H9A . . 109.6 ?
    C8 C9 H9B . . 109.6 ?
    C10 C9 H9B . . 109.6 ?
    H9A C9 H9B . . 108.1 ?
    C11 C10 C9 . . 112.2(3) ?
    C11 C10 H10A . . 109.2 ?
    C9 C10 H10A . . 109.2 ?
    C11 C10 H10B . . 109.2 ?
    C9 C10 H10B . . 109.2 ?
    H10A C10 H10B . . 107.9 ?
    C12 C11 C10 . . 111.6(3) ?
    C12 C11 H11A . . 109.3 ?
    C10 C11 H11A . . 109.3 ?
    C12 C11 H11B . . 109.3 ?
    C10 C11 H11B . . 109.3 ?
    H11A C11 H11B . . 108.0 ?
    C11 C12 C13 . . 110.6(3) ?
    C11 C12 H12A . . 109.5 ?
    C13 C12 H12A . . 109.5 ?
    C11 C12 H12B . . 109.5 ?
    C13 C12 H12B . . 109.5 ?
    H12A C12 H12B . . 108.1 ?
    C8 C13 C12 . . 111.3(3) ?
    C8 C13 H13A . . 109.4 ?
    C12 C13 H13A . . 109.4 ?
    C8 C13 H13B . . 109.4 ?
    C12 C13 H13B . . 109.4 ?
    H13A C13 H13B . . 108.0 ?
    C19 C14 C15 . . 110.1(2) ?
    C19 C14 P1 . . 109.76(18) ?
    C15 C14 P1 . . 110.57(18) ?
    C19 C14 H14 . . 108.8 ?
    C15 C14 H14 . . 108.8 ?
    P1 C14 H14 . . 108.8 ?
    C16 C15 C14 . . 112.3(2) ?
    C16 C15 H15A . . 109.1 ?
    C14 C15 H15A . . 109.1 ?
    C16 C15 H15B . . 109.1 ?
    C14 C15 H15B . . 109.1 ?
    H15A C15 H15B . . 107.9 ?
    C17 C16 C15 . . 111.5(3) ?
    C17 C16 H16A . . 109.3 ?
    C15 C16 H16A . . 109.3 ?
    C17 C16 H16B . . 109.3 ?
    C15 C16 H16B . . 109.3 ?
    H16A C16 H16B . . 108.0 ?
    C16 C17 C18 . . 111.4(3) ?
    C16 C17 H17A . . 109.3 ?
    C18 C17 H17A . . 109.3 ?
    C16 C17 H17B . . 109.3 ?
    C18 C17 H17B . . 109.3 ?
    H17A C17 H17B . . 108.0 ?
    C17 C18 C19 . . 110.9(3) ?
    C17 C18 H18A . . 109.5 ?
    C19 C18 H18A . . 109.5 ?
    C17 C18 H18B . . 109.5 ?
    C19 C18 H18B . . 109.5 ?
    H18A C18 H18B . . 108.0 ?
    C18 C19 C14 . . 112.2(2) ?
    C18 C19 H19A . . 109.2 ?
    C14 C19 H19A . . 109.2 ?
    C18 C19 H19B . . 109.2 ?
    C14 C19 H19B . . 109.2 ?
    H19A C19 H19B . . 107.9 ?
    C25 C20 C21 . . 110.5(2) ?
    C25 C20 P1 . . 114.90(18) ?
    C21 C20 P1 . . 111.93(17) ?
    C25 C20 H20 . . 106.3 ?
    C21 C20 H20 . . 106.3 ?
    P1 C20 H20 . . 106.3 ?
    C22 C21 C20 . . 111.2(2) ?
    C22 C21 H21A . . 109.4 ?
    C20 C21 H21A . . 109.4 ?
    C22 C21 H21B . . 109.4 ?
    C20 C21 H21B . . 109.4 ?
    H21A C21 H21B . . 108.0 ?
    C23 C22 C21 . . 111.7(2) ?
    C23 C22 H22A . . 109.3 ?
    C21 C22 H22A . . 109.3 ?
    C23 C22 H22B . . 109.3 ?
    C21 C22 H22B . . 109.3 ?
    H22A C22 H22B . . 107.9 ?
    C24 C23 C22 . . 110.5(3) ?
    C24 C23 H23A . . 109.5 ?
    C22 C23 H23A . . 109.5 ?
    C24 C23 H23B . . 109.5 ?
    C22 C23 H23B . . 109.5 ?
    H23A C23 H23B . . 108.1 ?
    C23 C24 C25 . . 110.8(3) ?
    C23 C24 H24A . . 109.5 ?
    C25 C24 H24A . . 109.5 ?
    C23 C24 H24B . . 109.5 ?
    C25 C24 H24B . . 109.5 ?
    H24A C24 H24B . . 108.1 ?
    C24 C25 C20 . . 111.3(2) ?
    C24 C25 H25A . . 109.4 ?
    C20 C25 H25A . . 109.4 ?
    C24 C25 H25B . . 109.4 ?
    C20 C25 H25B . . 109.4 ?
    H25A C25 H25B . . 108.0 ?
loop_
    _geom_torsion_atom_site_label_1
    _geom_torsion_atom_site_label_2
    _geom_torsion_atom_site_label_3
    _geom_torsion_atom_site_label_4
    _geom_torsion_site_symmetry_1
    _geom_torsion_site_symmetry_2
    _geom_torsion_site_symmetry_3
    _geom_torsion_site_symmetry_4
    _geom_torsion
    _geom_torsion_publ_flag
    C2 N1 C1 O1 . . . . 177.8(2) ?
    C2 N1 C1 S1 . . . . -0.8(4) ?
    C5 O1 C1 N1 . . . . -2.1(4) ?
    C5 O1 C1 S1 . . . . 176.71(19) ?
    Au S1 C1 N1 . . . . -173.7(2) ?
    Au S1 C1 O1 . . . . 7.64(19) ?
    C1 N1 C2 C4 . . . . 146.0(3) ?
    C1 N1 C2 C3 . . . . -91.8(3) ?
    C1 O1 C5 C7 . . . . -153.8(2) ?
    C1 O1 C5 C6 . . . . 84.5(3) ?
    C20 P1 C8 C13 . . . . 56.3(3) ?
    C14 P1 C8 C13 . . . . -59.4(3) ?
    Au P1 C8 C13 . . . . -177.6(2) ?
    C20 P1 C8 C9 . . . . -72.0(2) ?
    C14 P1 C8 C9 . . . . 172.2(2) ?
    Au P1 C8 C9 . . . . 54.1(2) ?
    C13 C8 C9 C10 . . . . 55.2(4) ?
    P1 C8 C9 C10 . . . . -173.5(2) ?
    C8 C9 C10 C11 . . . . -54.5(4) ?
    C9 C10 C11 C12 . . . . 55.0(4) ?
    C10 C11 C12 C13 . . . . -55.3(5) ?
    C9 C8 C13 C12 . . . . -57.0(4) ?
    P1 C8 C13 C12 . . . . 174.6(3) ?
    C11 C12 C13 C8 . . . . 56.6(4) ?
    C20 P1 C14 C19 . . . . 66.4(2) ?
    C8 P1 C14 C19 . . . . -178.80(19) ?
    Au P1 C14 C19 . . . . -62.62(19) ?
    C20 P1 C14 C15 . . . . -172.0(2) ?
    C8 P1 C14 C15 . . . . -57.1(2) ?
    Au P1 C14 C15 . . . . 59.0(2) ?
    C19 C14 C15 C16 . . . . -53.6(3) ?
    P1 C14 C15 C16 . . . . -175.1(2) ?
    C14 C15 C16 C17 . . . . 55.0(4) ?
    C15 C16 C17 C18 . . . . -55.6(4) ?
    C16 C17 C18 C19 . . . . 55.7(4) ?
    C17 C18 C19 C14 . . . . -55.6(4) ?
    C15 C14 C19 C18 . . . . 54.1(3) ?
    P1 C14 C19 C18 . . . . 176.0(2) ?
    C14 P1 C20 C25 . . . . 31.2(2) ?
    C8 P1 C20 C25 . . . . -83.4(2) ?
    Au P1 C20 C25 . . . . 156.48(18) ?
    C14 P1 C20 C21 . . . . -95.9(2) ?
    C8 P1 C20 C21 . . . . 149.53(18) ?
    Au P1 C20 C21 . . . . 29.4(2) ?
    C25 C20 C21 C22 . . . . 53.5(3) ?
    P1 C20 C21 C22 . . . . -177.03(19) ?
    C20 C21 C22 C23 . . . . -55.3(3) ?
    C21 C22 C23 C24 . . . . 57.4(4) ?
    C22 C23 C24 C25 . . . . -58.0(3) ?
    C23 C24 C25 C20 . . . . 57.3(4) ?
    C21 C20 C25 C24 . . . . -54.7(3) ?
    P1 C20 C25 C24 . . . . 177.5(2) ?
