# Supplementary material for: [(Z)-N,O-Disopropyl­thio­carbamato-κS](tricyclo­hexyl­phosphine-κP)gold(I)
Source: Acta Crystallogr Sect E Struct Rep Online. 2009 Nov 14;65(Pt 12):m1570. doi: 10.1107/S1600536809047084 (PMC2971935; doi:10.1107/S1600536809047084)
Supplement: Supplementary file 2 [file e-65-m1570-Isup2.hkl]

#
# h,k,l, Fc-squared, Fo-squared, sigma(Fo-squared) and status flag
#
data_I
_shelx_title '  Template texray.inf'
_shelx_refln_list_code          4
_shelx_F_calc_maximum      239.64
_exptl_crystal_F_000       644.00
_reflns_d_resolution_high  0.7696
 
loop_
 _symmetry_equiv_pos_as_xyz
 'x, y, z'
 '-x, -y, -z'
 
_cell_length_a    11.1236
_cell_length_b    11.7949
_cell_length_c    11.9037
_cell_angle_alpha  73.869
_cell_angle_beta   85.282
_cell_angle_gamma  66.515
 
_shelx_F_squared_multiplier     1.000
 
loop_
 _refln_index_h
 _refln_index_k
 _refln_index_l
 _refln_F_squared_calc
 _refln_F_squared_meas
 _refln_F_squared_sigma
 _refln_observed_status
   1   0   0    26500.63    22106.81    450.10 o
   2   0   0      162.36      184.98      8.21 o
   3   0   0       26.92       43.28      8.05 o
   4   0   0    26068.75    25909.96    414.00 o
   5   0   0    16540.39    16880.20    273.05 o
   6   0   0     2582.76     2585.08     48.99 o
   7   0   0      955.10      917.97     33.31 o
   8   0   0       16.58       44.28      9.99 o
   9   0   0     1658.40     1557.89     45.76 o
  10   0   0     2457.19     2452.04    102.31 o
  11   0   0     1605.05     1717.91     83.62 o
  12   0   0       79.99      147.98     30.80 o
  13   0   0      226.11      220.36     36.60 o
 -12   1   0     2026.32     2231.44    106.17 o
 -11   1   0     1325.02     1460.77     77.54 o
 -10   1   0        0.60       22.31     20.23 o
  -9   1   0     1154.36     1135.39     62.52 o
  -8   1   0     4356.66     4303.49    100.47 o
  -7   1   0     3878.36     3608.77    149.17 o
  -6   1   0     2531.45     2737.77     85.85 o
  -5   1   0       44.93       79.45      7.83 o
  -4   1   0     9274.46     9977.70    207.94 o
  -3   1   0    20316.39    20163.52    411.20 o
  -2   1   0    47106.93    39754.13   2003.31 o
  -1   1   0     7090.24     7716.01    230.16 o
   0   1   0       25.32       60.02     10.43 o
   1   1   0    15012.86    15105.84    312.75 o
   2   1   0    35122.41    34417.72    694.32 o
   3   1   0    23909.41    23733.43    377.84 o
   4   1   0     4859.26     4974.47     91.68 o
   5   1   0      884.51      881.16     20.32 o
   6   1   0      527.12      440.51     19.62 o
   7   1   0     6426.80     6328.14    109.10 o
   8   1   0     2079.76     2071.32     43.19 o
   9   1   0     1252.49     1287.14     33.92 o
  10   1   0      338.88      349.52     40.00 o
  11   1   0      513.62      536.85     43.36 o
  12   1   0     1138.85     1189.42     67.16 o
  13   1   0      881.43      839.09     58.66 o
 -12   2   0       94.13      131.76     34.33 o
 -11   2   0     1154.75     1324.18     76.14 o
 -10   2   0     3087.78     3207.46    131.52 o
  -9   2   0     2960.73     3154.68    125.63 o
  -8   2   0      637.35      621.87     46.74 o
  -7   2   0      709.14      706.59     31.55 o
  -6   2   0     4047.37     4007.93    157.50 o
  -5   2   0     5553.71     5829.21    126.66 o
  -4   2   0     1790.51     1670.45     51.42 o
  -3   2   0      257.37      266.71     16.71 o
  -2   2   0     1699.24     1795.26     64.50 o
  -1   2   0    19284.15    18186.26    536.27 o
   0   2   0     6423.32     6950.16    143.71 o
   1   2   0     8935.05     9431.03    190.99 o
   2   2   0    39284.57    34727.00   1594.36 o
   3   2   0     1559.18     1587.14     25.51 o
   4   2   0    14759.93    15616.83    251.31 o
   5   2   0    12973.28    13166.76    214.02 o
   6   2   0     8579.66     8807.08    146.65 o
   7   2   0     1961.84     1985.62     40.50 o
   8   2   0      243.27      231.07     12.45 o
   9   2   0      823.59      824.77     24.14 o
  10   2   0     1794.53     1749.83     40.50 o
  11   2   0     1308.63     1271.58     33.88 o
  12   2   0      378.13      398.38     24.05 o
  13   2   0        2.44        0.14     20.13 o
 -11   3   0     1100.95     1139.21     74.74 o
 -10   3   0       97.03      111.53     30.76 o
  -9   3   0      603.76      661.22     50.31 o
  -8   3   0     3920.84     3911.89    148.32 o
  -7   3   0     7528.52     7699.21    254.88 o
  -6   3   0     2092.20     1996.36     85.85 o
  -5   3   0      351.84      405.18     32.74 o
  -4   3   0      511.13      469.74     37.64 o
  -3   3   0     6578.66     6333.94    202.06 o
  -2   3   0     8577.81     8797.47    270.72 o
  -1   3   0     5506.29     5688.22    176.71 o
   0   3   0      530.64      659.40     18.06 o
   1   3   0     4090.13     4299.54     95.49 o
   2   3   0    19751.50    19568.47    780.77 o
   3   3   0    38182.66    36449.51    600.54 o
   4   3   0    13324.76    14218.03    199.98 o
   5   3   0      193.24      192.96      8.75 o
   6   3   0     7243.58     7539.46    126.84 o
   7   3   0     6542.68     6566.02    112.69 o
   8   3   0     7900.09     7870.53    155.64 o
   9   3   0     4843.02     4806.15     87.67 o
  10   3   0       19.88      113.37     56.54 o
  11   3   0      300.88      305.51     16.90 o
  12   3   0      564.30      547.42     28.16 o
  13   3   0     1153.03     1227.80     35.18 o
  14   3   0      436.77      484.89     42.49 o
 -11   4   0     1098.49     1203.33     78.36 o
 -10   4   0     2982.67     3133.68    134.75 o
  -9   4   0     3333.29     3161.98    132.39 o
  -8   4   0     1235.24     1142.69     67.55 o
  -7   4   0      250.90      189.80     30.42 o
  -6   4   0     3639.85     3723.97    139.63 o
  -5   4   0     8589.08     7063.24    232.77 o
  -4   4   0     3355.42     3407.54    123.41 o
  -3   4   0     1071.26      999.48     48.96 o
  -2   4   0      506.58      473.26     30.27 o
  -1   4   0     5089.52     5255.57    111.57 o
   0   4   0     9436.39     9920.01    205.39 o
   1   4   0    16763.97    16967.49    282.96 o
   2   4   0     1100.51     1094.30     29.29 o
   3   4   0      133.24      138.58      9.32 o
   4   4   0    14501.47    15437.27    429.88 o
   5   4   0    29181.33    29903.40    503.63 o
   6   4   0    14954.83    15918.48    225.34 o
   7   4   0     2307.80     2399.57     78.47 o
   8   4   0      174.63      179.16     16.15 o
   9   4   0     3743.61     3788.51    109.86 o
  10   4   0     3958.94     3920.83     75.02 o
  11   4   0     1497.49     1522.03     37.76 o
  12   4   0      732.54      780.83     26.81 o
  13   4   0        1.04       -8.28     10.15 o
  14   4   0      112.32      120.33     14.73 o
 -10   5   0      105.11      115.06     32.98 o
  -9   5   0      339.95      328.56     40.75 o
  -8   5   0     3345.28     3238.21    133.11 o
  -7   5   0     4949.16     4684.16    171.74 o
  -6   5   0     2972.26     3071.64    122.35 o
  -5   5   0     2134.80     2112.52     90.43 o
  -4   5   0     1282.99     1238.04     60.88 o
  -3   5   0     8773.66     9167.51    289.74 o
  -2   5   0     6249.32     6424.09    206.40 o
  -1   5   0     2631.89     2801.19     62.70 o
   0   5   0       66.97       76.24      6.87 o
   1   5   0      364.34      374.56     39.78 o
   2   5   0    13430.72    13729.14    230.89 o
   3   5   0    12039.55    12608.02    259.40 o
   4   5   0     4396.13     4509.37     99.33 o
   5   5   0     1647.47     1664.47     36.34 o
   6   5   0      959.77      930.01     42.11 o
   7   5   0    10696.53    11124.60    160.95 o
   8   5   0     9051.43     9240.99    157.10 o
   9   5   0     2187.51     2242.47     47.30 o
  10   5   0      677.85      621.02     43.42 o
  11   5   0      101.70      111.51     11.76 o
  12   5   0     1119.36     1085.86     31.74 o
  13   5   0      869.30      870.37     36.48 o
  14   5   0      350.57      405.03     38.96 o
  -9   6   0     2813.61     3059.18    132.92 o
  -8   6   0     1274.75     1303.46     76.72 o
  -7   6   0        9.32        0.43     22.31 o
  -6   6   0     1727.87     1747.27     84.06 o
  -5   6   0     8250.61     8189.17    270.04 o
  -4   6   0    11098.63    11476.78    362.50 o
  -3   6   0     2345.88     2416.02     95.74 o
  -2   6   0      800.90      829.00     45.00 o
  -1   6   0     3697.87     3886.46     85.45 o
   0   6   0     7790.46     8264.67    173.99 o
   1   6   0     3504.83     3637.37     67.58 o
   2   6   0     1668.20     1685.33     35.07 o
   3   6   0       75.77       98.64      7.26 o
   4   6   0     3007.60     3046.58     71.95 o
   5   6   0     6340.00     6776.90    146.33 o
   6   6   0     6585.65     7051.22    180.73 o
   7   6   0     3371.64     3541.68     57.08 o
   8   6   0        2.34       12.99      5.66 o
   9   6   0     3330.77     3369.34     81.30 o
  10   6   0     3253.30     3351.46     66.69 o
  11   6   0     2335.38     2343.10     64.14 o
  12   6   0      599.45      635.38     31.54 o
  13   6   0        0.54        7.55     13.55 o
  14   6   0      193.17      194.74     23.71 o
  -8   7   0     1696.08     1868.46     95.65 o
  -7   7   0     3388.50     3426.12    139.05 o
  -6   7   0     4392.44     4650.89    171.64 o
  -5   7   0       56.18       59.82     24.09 o
  -4   7   0     1808.76     1759.05     80.78 o
  -3   7   0     4195.32     4227.41    150.45 o
  -2   7   0    12038.33    11962.83    370.95 o
  -1   7   0     4001.24     4212.88    143.25 o
   0   7   0       42.09       45.21      6.44 o
   1   7   0     1031.04     1030.36     25.47 o
   2   7   0     5622.34     5961.01    106.48 o
   3   7   0     4302.95     4315.85     79.29 o
   4   7   0     2209.88     2255.18     45.25 o
   5   7   0      406.14      369.78     22.16 o
   6   7   0     1042.42     1120.82     35.68 o
   7   7   0     3854.63     3775.27     70.93 o
   8   7   0     3687.72     3730.66     74.72 o
   9   7   0     3480.69     3611.11     87.20 o
  10   7   0      103.94      116.65     39.54 o
  11   7   0      680.87      696.62     76.07 o
  12   7   0     1295.99     1272.96     45.64 o
  13   7   0     1495.20     1585.93     52.64 o
  14   7   0      656.21      789.16     37.46 o
  -8   8   0       23.89       33.65     16.90 o
  -7   8   0        1.97       -0.14     25.93 o
  -6   8   0     1002.61      909.29     60.69 o
  -5   8   0     4304.45     4474.61    165.61 o
  -4   8   0     4708.30     4855.02    172.90 o
  -3   8   0     1961.24     2079.69     89.08 o
  -2   8   0      299.80      312.19     30.71 o
  -1   8   0     2890.92     2923.59     77.30 o
   0   8   0     9785.37    10161.43    222.39 o
   1   8   0     6109.75     6353.15    125.11 o
   2   8   0     1222.00     1252.96     30.17 o
   3   8   0        7.36       19.62      6.47 o
   4   8   0      833.32      845.81     22.94 o
   5   8   0     3025.73     3083.07     76.06 o
   6   8   0     2498.66     2329.11    115.06 o
   7   8   0     1618.91     1584.35     37.49 o
   8   8   0       24.62       45.04      9.91 o
   9   8   0     1362.09     1477.07     36.72 o
  10   8   0     3122.41     3332.21     84.40 o
  11   8   0     3108.97     3247.62     84.07 o
  12   8   0      578.45      618.66     31.91 o
  13   8   0       37.68       57.79     17.70 o
  14   8   0      419.43      424.83     29.54 o
  -7   9   0     1260.50     1279.81     52.18 o
  -6   9   0      879.30      826.29     40.63 o
  -5   9   0      312.07      254.90     34.88 o
  -4   9   0       15.03       32.34     14.48 o
  -3   9   0     4927.45     4793.40    120.12 o
  -2   9   0     7444.46     7469.74    173.09 o
  -1   9   0     5035.72     4817.10    117.42 o
   0   9   0     3633.26     3654.50     92.29 o
   1   9   0      385.74      423.87     34.21 o
   2   9   0     5695.06     5813.24    106.26 o
   3   9   0     3848.16     3959.17     75.62 o
   4   9   0     3804.88     3705.79     96.39 o
   5   9   0     1242.93     1017.58    116.09 o
   6   9   0      650.33      651.08     28.35 o
   7   9   0     1467.12     1527.58     47.92 o
   8   9   0     2339.06     2392.31     51.89 o
   9   9   0     1420.20     1365.24     35.87 o
  10   9   0       87.27      105.61     17.90 o
  11   9   0      160.07      194.73     23.18 o
  12   9   0     1322.27     1429.28     50.24 o
  13   9   0     1225.63     1174.20     45.70 o
  -5  10   0     1732.44     1764.65    105.50 o
  -4  10   0     2047.29     1986.86     79.57 o
  -3  10   0     2045.77     2056.81     64.92 o
  -2  10   0      107.89      113.25     20.69 o
  -1  10   0     2304.18     2272.93     66.83 o
   0  10   0     6233.63     5880.64    246.86 o
   1  10   0     6307.92     6545.32    150.96 o
   2  10   0     3741.13     3700.75    135.09 o
   3  10   0       63.51       71.29     12.51 o
   4  10   0     3282.47     3221.35    185.11 o
   5  10   0     2373.43     2323.53     63.40 o
   6  10   0     1324.47     1343.77     43.42 o
   7  10   0      823.63      792.40     32.33 o
   8  10   0        4.04       14.23      9.55 o
   9  10   0      412.86      391.99     19.51 o
  10  10   0      868.57      947.64     49.80 o
  11  10   0     1145.13     1252.70     84.20 o
  12  10   0      594.46      590.64     49.51 o
  13  10   0        1.07        2.24     15.38 o
  -4  11   0      365.46      389.62     29.59 o
  -3  11   0     1311.01     1295.92     50.41 o
  -2  11   0     2146.66     2265.82     69.58 o
  -1  11   0     3170.76     3104.52     91.76 o
   0  11   0      488.66      455.10     41.57 o
   1  11   0      519.07      527.58     43.55 o
   2  11   0     2064.43     2083.46     91.06 o
   3  11   0     4758.91     4719.69    165.12 o
   4  11   0     3937.57     3916.63    153.32 o
   5  11   0      139.09      125.04     15.80 o
   6  11   0       70.45       80.10     20.33 o
   7  11   0      792.68      853.35     35.62 o
   8  11   0     1651.21     1551.72     50.46 o
   9  11   0      761.57      767.79     27.62 o
  10  11   0      263.79      240.35     22.17 o
  11  11   0      162.47      187.94     21.94 o
  12  11   0      582.23      583.65     33.70 o
  13  11   0      488.71      574.60     34.65 o
  -3  12   0      258.30      239.24     37.90 o
  -2  12   0        6.96        4.30     22.06 o
  -1  12   0      418.22      411.31     42.78 o
   0  12   0     2074.78     2221.06    100.04 o
   1  12   0     3649.34     3598.35    138.96 o
   2  12   0     2385.42     2338.43    101.34 o
   3  12   0       59.20       51.85     23.37 o
   4  12   0      579.66      558.67     44.76 o
   5  12   0     3031.65     3100.63     81.34 o
   6  12   0     4309.48     4302.69    106.15 o
   7  12   0      911.62      926.56     38.22 o
   8  12   0       20.75       24.24     13.65 o
   9  12   0      116.50      111.32     14.58 o
  10  12   0      604.24      572.78     31.99 o
  11  12   0      553.66      574.77     33.46 o
  12  12   0       89.42      109.80     20.81 o
  -1  13   0      625.61      622.30     52.19 o
   0  13   0      175.32      187.77     34.62 o
   1  13   0       61.42       71.55     26.27 o
   2  13   0     1531.36     1565.15     79.52 o
   3  13   0     3640.58     3662.61    141.56 o
   4  13   0     2505.25     2641.11    111.53 o
   5  13   0      930.29      916.53     59.05 o
   6  13   0        3.84        0.12     11.89 o
   7  13   0     1164.85     1113.46     56.71 o
   8  13   0     1254.06     1219.67     45.85 o
   9  13   0     1093.57     1109.39     35.56 o
  10  13   0      228.34      234.99     24.25 o
  11  13   0        1.54        4.34     15.44 o
   2  14   0      734.40      757.54     58.08 o
   3  14   0       96.64       97.14     30.80 o
   4  14   0      470.42      485.71     46.93 o
   5  14   0     1789.48     2009.73     94.44 o
   6  14   0     1778.47     1813.66     87.29 o
   7  14   0     1462.71     1414.03     75.90 o
   8  14   0      115.65      125.12     20.38 o
   9  14   0      285.63      315.80     26.21 o
  -8 -14   1        4.77       10.31     14.44 o
  -7 -14   1      715.37      719.64     54.27 o
  -6 -14   1     1635.46     1773.25     87.73 o
  -5 -14   1     1373.58     1364.40     75.61 o
  -4 -14   1      359.30      392.24     43.12 o
  -3 -14   1        1.50        6.28     25.35 o
 -10 -13   1      199.96      182.24     22.45 o
  -9 -13   1     1393.49     1407.05     41.40 o
  -8 -13   1     3342.44     3321.21     89.41 o
  -7 -13   1     1818.06     1907.13     59.94 o
  -6 -13   1       20.52       33.12     24.19 o
  -5 -13   1      331.22      317.26     36.79 o
  -4 -13   1     1843.13     1838.23     88.45 o
  -3 -13   1     2185.99     2223.57     99.90 o
  -2 -13   1      810.02      744.36     56.15 o
  -1 -13   1      215.57      238.37     37.42 o
   0 -13   1       69.44       98.69     28.97 o
 -11 -12   1     1139.27     1239.86     48.21 o
 -10 -12   1      905.62      896.75     39.69 o
  -9 -12   1      430.01      466.42     23.10 o
  -8 -12   1       77.04       78.55     16.64 o
  -7 -12   1     1962.09     1862.75     57.92 o
  -6 -12   1     3962.96     3823.27     97.20 o
  -5 -12   1     2660.39     2712.79     88.11 o
  -4 -12   1      670.35      629.40     49.30 o
  -3 -12   1        0.88       16.85     22.89 o
  -2 -12   1     1068.89     1086.05     63.39 o
  -1 -12   1     2161.14     2085.10     94.49 o
   0 -12   1     1125.00     1193.86     69.14 o
   1 -12   1      469.80      477.41     46.01 o
   2 -12   1       15.13       20.57     22.35 o
 -12 -11   1      195.55      163.86     48.81 o
 -11 -11   1        6.77       -1.61     14.74 o
 -10 -11   1      268.08      246.30     23.29 o
  -9 -11   1     1156.83     1141.17     36.99 o
  -8 -11   1     1892.56     1855.99     57.40 o
  -7 -11   1     1104.06     1125.39     58.59 o
  -6 -11   1      295.26      307.16     26.31 o
  -5 -11   1      565.86      583.73     29.01 o
  -4 -11   1     3889.15     3973.26     97.70 o
  -3 -11   1     3308.82     3317.59    126.74 o
  -2 -11   1     2240.78     2296.67     98.49 o
  -1 -11   1      361.65      382.34     37.85 o
   0 -11   1      349.28      378.29     39.40 o
   1 -11   1      827.41      896.30     57.12 o
   2 -11   1     1277.28     1274.54     71.51 o
   3 -11   1     1344.17     1307.47     73.44 o
   4 -11   1      279.79      334.98     43.77 o
 -13 -10   1        1.34        4.49     15.58 o
 -12 -10   1      422.46      503.12     31.18 o
 -11 -10   1      505.02      564.28     59.58 o
 -10 -10   1      761.52      827.06     42.39 o
  -9 -10   1      620.15      626.58     24.14 o
  -8 -10   1       14.12        6.90      9.76 o
  -7 -10   1     1027.39     1024.51     41.14 o
  -6 -10   1     2650.63     2622.57     70.65 o
  -5 -10   1     4974.80     5093.51    144.36 o
  -4 -10   1     3139.71     2806.76    232.48 o
  -3 -10   1       78.34       87.84     13.37 o
  -2 -10   1     3481.95     3448.29    128.67 o
  -1 -10   1     4495.17     4683.14    165.37 o
   0 -10   1     4677.55     4635.25    164.25 o
   1 -10   1     2257.71     2241.23     66.52 o
   2 -10   1        0.39       11.87     14.43 o
   3 -10   1      506.73      489.16     59.24 o
   4 -10   1     1105.71     1200.51     48.19 o
   5 -10   1     1617.47     1640.14     99.90 o
 -13  -9   1      912.47      910.58     40.82 o
 -12  -9   1      628.86      711.78     35.27 o
 -11  -9   1      155.37      186.20     21.20 o
 -10  -9   1       32.17       38.34     14.46 o
  -9  -9   1     1128.11     1075.71     31.37 o
  -8  -9   1     2294.99     2245.94     50.20 o
  -7  -9   1     1992.54     1923.79     55.59 o
  -6  -9   1      552.14      499.43     64.02 o
  -5  -9   1     1025.22      996.66     35.96 o
  -4  -9   1     5718.14     5521.79    126.40 o
  -3  -9   1     9632.29     9604.90    256.47 o
  -2  -9   1     6754.92     6950.13    153.49 o
  -1  -9   1      175.57      215.73     35.32 o
   0  -9   1     1153.44     1247.26     43.43 o
   1  -9   1     3667.30     3524.66    357.60 o
   2  -9   1     5960.52     6016.36    143.61 o
   3  -9   1     2069.39     2026.16     63.30 o
   4  -9   1      329.23      325.26     25.71 o
   5  -9   1        7.71        5.75     14.65 o
   6  -9   1      596.55      570.36     34.12 o
 -14  -8   1      443.52      482.47     31.14 o
 -13  -8   1       54.54       70.85     17.89 o
 -12  -8   1      180.76      183.89     20.75 o
 -11  -8   1     1579.98     1541.29     50.46 o
 -10  -8   1     2244.80     2358.62     65.13 o
  -9  -8   1      444.15      459.03     22.96 o
  -8  -8   1        8.73       18.83      9.69 o
  -7  -8   1      723.55      655.01     28.07 o
  -6  -8   1     3736.32     3605.80     87.83 o
  -5  -8   1     4170.77     4207.23     99.55 o
  -4  -8   1      878.20      870.52     32.10 o
  -3  -8   1        1.45       24.41     10.59 o
  -2  -8   1     2206.69     2221.37     46.66 o
  -1  -8   1    11458.12    11737.37    202.51 o
   0  -8   1    10066.49    10302.39    225.26 o
   1  -8   1     1922.71     1917.19     57.01 o
   2  -8   1       56.97       48.35     24.12 o
   3  -8   1     1221.73     1274.69     60.13 o
   4  -8   1     3994.20     4029.79    104.62 o
   5  -8   1     2122.87     2154.33     67.68 o
   6  -8   1      967.62      966.70     42.95 o
   7  -8   1      203.48      263.82     48.23 o
 -14  -7   1      403.06      420.36     41.79 o
 -13  -7   1     1623.25     1680.72     55.19 o
 -12  -7   1     2167.33     2252.90     64.99 o
 -11  -7   1      427.17      424.56     25.96 o
 -10  -7   1      252.96      276.38     21.12 o
  -9  -7   1     1959.31     1949.31     55.81 o
  -8  -7   1     2334.77     2328.32     49.22 o
  -7  -7   1     1930.63     1994.10     43.45 o
  -6  -7   1      650.21      694.34     42.85 o
  -5  -7   1      126.83      159.91     24.14 o
  -4  -7   1     3208.92     3239.11     78.30 o
  -3  -7   1     8421.64     8601.67    149.75 o
  -2  -7   1     6543.55     6808.33    120.68 o
  -1  -7   1     2150.80     2154.87     44.83 o
   0  -7   1      265.59      274.15     12.89 o
   1  -7   1    11443.49    11800.55    255.41 o
   2  -7   1    10034.10    10259.08    264.58 o
   3  -7   1     3392.40     3365.69     88.34 o
   4  -7   1     1600.62     1520.35     73.24 o
   5  -7   1      271.30      240.06     28.51 o
   6  -7   1     1875.66     1882.93    107.74 o
   7  -7   1     1264.98     1302.08     50.51 o
   8  -7   1     1094.45     1130.44     72.06 o
 -14  -6   1      627.25      683.86     34.56 o
 -13  -6   1        5.25       -5.02     13.52 o
 -12  -6   1      782.74      771.15     34.69 o
 -11  -6   1     2878.78     2886.92     74.93 o
 -10  -6   1     4410.77     4470.53    103.83 o
  -9  -6   1     2596.82     2707.81     69.41 o
  -8  -6   1       32.64       42.71      8.84 o
  -7  -6   1     1529.91     1448.83     49.42 o
  -6  -6   1     5943.59     5985.54    148.52 o
  -5  -6   1     7199.12     7636.88    164.58 o
  -4  -6   1     3751.86     3784.65     87.43 o
  -3  -6   1      189.56      202.62      9.58 o
  -2  -6   1     3285.56     3417.02     63.85 o
  -1  -6   1     8767.70     8816.96    156.93 o
   0  -6   1     8511.09     8728.57    151.70 o
   1  -6   1     6688.83     6960.14    123.00 o
   2  -6   1       44.46       49.65     11.86 o
   3  -6   1     5459.04     5546.85    187.43 o
   4  -6   1     6410.18     6887.93    229.05 o
   5  -6   1     5686.35     5952.18    205.49 o
   6  -6   1     2820.49     3001.24    122.35 o
   7  -6   1       28.78       26.65     25.01 o
   8  -6   1      322.57      314.51     41.76 o
   9  -6   1      522.96      585.22     55.62 o
 -14  -5   1      571.15      618.02     32.46 o
 -13  -5   1     1830.16     1854.66     56.30 o
 -12  -5   1     1697.08     1621.23     50.17 o
 -11  -5   1      785.22      755.05     30.91 o
 -10  -5   1      106.89      122.40     16.07 o
  -9  -5   1     2767.34     2855.16     57.15 o
  -8  -5   1     7107.17     7248.17    125.73 o
  -7  -5   1     8159.32     8442.66    133.75 o
  -6  -5   1     1395.23     1403.55     26.19 o
  -5  -5   1      314.53      339.02     21.22 o
  -4  -5   1      803.49      703.05     24.23 o
  -3  -5   1     4926.09     4783.34    105.44 o
  -2  -5   1     6649.16     6936.08    120.25 o
  -1  -5   1     3588.36     3782.85     69.08 o
   0  -5   1      350.92      340.70     12.50 o
   1  -5   1     5294.31     5574.67     99.21 o
   2  -5   1     9880.53    10099.97    313.01 o
   3  -5   1    14435.22    14333.66    439.41 o
   4  -5   1     1401.10     1314.23     63.10 o
   5  -5   1     1745.86     1643.75     77.11 o
   6  -5   1     2564.02     2753.27    113.85 o
   7  -5   1     5093.33     5226.94    189.65 o
   8  -5   1     3562.90     3572.03    143.93 o
   9  -5   1      453.00      490.74     48.33 o
  10  -5   1        5.78      -10.38     27.33 o
 -14  -4   1      196.02      219.06     21.75 o
 -13  -4   1       69.30       83.52     18.85 o
 -12  -4   1      213.31      234.98     15.93 o
 -11  -4   1     2374.14     2391.23     63.75 o
 -10  -4   1     4368.86     4338.99     81.83 o
  -9  -4   1     4607.36     4662.89     85.68 o
  -8  -4   1     2350.22     2254.84     46.34 o
  -7  -4   1      578.93      579.74     31.58 o
  -6  -4   1     6912.14     7022.88    103.67 o
  -5  -4   1     8013.21     8074.23    135.84 o
  -4  -4   1     9207.24    10355.06    218.33 o
  -3  -4   1     4740.06     5240.47    113.01 o
  -2  -4   1      265.64      264.98     12.77 o
  -1  -4   1     4158.60     4179.32     74.25 o
   0  -4   1     9184.42     9297.68    158.47 o
   1  -4   1     6350.04     6493.66    112.99 o
   2  -4   1       89.55       89.45     14.34 o
   3  -4   1     1496.86     1443.00     62.57 o
   4  -4   1     9053.07     9261.70    293.22 o
   5  -4   1    13849.68    13818.06    428.50 o
   6  -4   1     3333.54     3494.06    133.60 o
   7  -4   1       33.41       47.61     24.19 o
   8  -4   1      779.62      654.89     50.16 o
   9  -4   1     2647.58     2595.00    115.97 o
  10  -4   1     2396.63     2551.64    118.48 o
  11  -4   1      504.31      575.76     56.25 o
 -14  -3   1      395.71      409.43     39.54 o
 -13  -3   1     1060.03     1050.30     32.32 o
 -12  -3   1     1400.15     1453.19     37.90 o
 -11  -3   1     1166.73     1129.75     31.38 o
 -10  -3   1        3.89       -5.46      7.87 o
  -9  -3   1     2737.96     2716.73     54.76 o
  -8  -3   1    10202.28    10311.93    173.43 o
  -7  -3   1    11243.90    11582.96    194.35 o
  -6  -3   1     4793.14     4915.62     85.83 o
  -5  -3   1       63.17       80.39     16.64 o
  -4  -3   1     8461.22     8915.85    145.73 o
  -3  -3   1    14226.18    15066.15    432.45 o
  -2  -3   1     3838.42     4060.33     87.48 o
  -1  -3   1     3778.46     3985.25     69.72 o
   0  -3   1       99.67      110.33      6.38 o
   1  -3   1     3210.72     3174.66     57.24 o
   2  -3   1     8027.56     8209.49    171.08 o
   3  -3   1     9588.57     9785.68    204.26 o
   4  -3   1     3511.93     3577.81     79.78 o
   5  -3   1        9.50       12.87      5.21 o
   6  -3   1     6598.25     6834.10    227.99 o
   7  -3   1     9612.17    10186.20    328.75 o
   8  -3   1     3271.78     3422.89    134.03 o
   9  -3   1      853.77      883.94     60.55 o
  10  -3   1       12.28        1.45     22.21 o
  11  -3   1      773.95      866.27     65.33 o
 -13  -2   1       31.51       39.30     22.45 o
 -12  -2   1      704.12      800.36     46.08 o
 -11  -2   1     1456.72     1510.17     52.64 o
 -10  -2   1     3168.91     3253.96     64.68 o
  -9  -2   1     3155.85     2986.32    123.68 o
  -8  -2   1       85.97      105.05     20.63 o
  -7  -2   1     2144.97     2139.08     43.12 o
  -6  -2   1     7609.03     7727.99    129.93 o
  -5  -2   1    18872.56    19647.59    316.22 o
  -4  -2   1    13517.84    13884.21    224.46 o
  -3  -2   1       17.79       27.14      3.09 o
  -2  -2   1     3053.82     3283.72     77.81 o
  -1  -2   1     7806.52     8539.67    144.01 o
   0  -2   1    18535.31    18272.11    302.56 o
   1  -2   1     7114.96     7111.02    120.41 o
   2  -2   1     2364.82     2536.63     74.84 o
   3  -2   1      513.89      477.18     18.44 o
   4  -2   1    11147.77    11239.45    233.55 o
   5  -2   1     6738.23     6728.08    144.60 o
   6  -2   1     4255.64     4177.48     94.92 o
   7  -2   1      862.28      888.67     51.47 o
   8  -2   1     1692.52     1893.37     85.60 o
   9  -2   1     4018.37     4617.96    171.06 o
  10  -2   1     2886.41     3096.26    128.24 o
  11  -2   1     1461.98     1514.89     84.83 o
  12  -2   1      285.89      393.83     45.48 o
 -13  -1   1      488.84      574.17     47.80 o
 -12  -1   1      751.85      790.90     54.80 o
 -11  -1   1      168.93      192.32     17.66 o
 -10  -1   1      115.65      122.99     16.55 o
  -9  -1   1      744.30      789.44     29.72 o
  -8  -1   1     5304.17     5117.79    272.58 o
  -7  -1   1    10365.16    10662.55    177.68 o
  -6  -1   1     4051.80     4065.01     72.35 o
  -5  -1   1       31.17       41.64      5.78 o
  -4  -1   1     4086.75     4111.77     70.56 o
  -3  -1   1    27782.53    28638.91    697.78 o
  -2  -1   1    42556.68    42645.13    676.52 o
  -1  -1   1     8032.78     8465.97    242.76 o
   0  -1   1      916.26     1052.25     21.08 o
   1  -1   1      295.16      337.14      9.05 o
   2  -1   1    11159.76    11249.32    231.14 o
   3  -1   1     8528.03     8809.33    182.86 o
   4  -1   1     1664.81     1651.71     40.36 o
   5  -1   1      371.77      408.46     32.40 o
   6  -1   1      596.76      550.25     20.49 o
   7  -1   1     4570.73     4593.01    104.88 o
   8  -1   1     5932.41     5992.53    197.55 o
   9  -1   1     1729.54     1729.60     81.11 o
  10  -1   1      210.06      198.58     32.35 o
  11  -1   1     1259.67     1401.38     77.78 o
  12  -1   1     1738.35     1956.57     98.30 o
 -13   0   1       94.48      111.00     30.95 o
 -12   0   1       47.74       42.34     23.56 o
 -11   0   1     1178.59     1275.89     70.01 o
 -10   0   1     2431.18     2473.77    102.60 o
  -9   0   1     1341.00     1346.32     42.01 o
  -8   0   1      244.76      273.67     23.63 o
  -7   0   1      263.63      236.14     12.79 o
  -6   0   1     5831.37     5750.52     99.25 o
  -5   0   1    19613.56    19731.84    318.36 o
  -4   0   1    16957.23    17949.71    289.17 o
  -3   0   1     7756.68     8433.10    138.01 o
  -2   0   1     1469.76     1631.89     29.13 o
  -1   0   1    15843.34    16870.13    477.67 o
   0   0   1    26725.38    18551.89    549.40 o
   1   0   1     6687.38     7116.24    117.26 o
   2   0   1     9359.35     9720.33    199.17 o
   3   0   1      373.37      443.90     34.40 o
   4   0   1     1057.61     1024.76     21.54 o
   5   0   1     2404.72     2195.31     52.85 o
   6   0   1     5381.78     5563.84    122.13 o
   7   0   1     1084.56     1080.26     33.22 o
   8   0   1      265.61      241.17     20.01 o
   9   0   1     2319.90     2205.00     58.96 o
  10   0   1     4345.58     4474.66    162.90 o
  11   0   1     1766.87     1873.67     89.13 o
  12   0   1       83.21      100.81     29.02 o
  13   0   1      170.95      177.77     35.00 o
 -12   1   1     1221.69     1229.54     73.39 o
 -11   1   1      275.14      266.66     34.33 o
 -10   1   1       24.67       19.26     21.10 o
  -9   1   1     1294.82     1354.74     68.27 o
  -8   1   1     3301.19     3365.04     81.54 o
  -7   1   1     2104.38     2137.11     55.53 o
  -6   1   1     3244.41     3389.03     79.15 o
  -5   1   1      953.28     1065.22     30.90 o
  -4   1   1     8958.27     9772.64    258.77 o
  -3   1   1    21056.32    21732.00    481.97 o
  -2   1   1    14470.33    15390.46    315.08 o
  -1   1   1    14125.78    13945.97    284.27 o
   0   1   1     2095.29     2482.60     74.45 o
   1   1   1     9511.02     9658.29    187.30 o
   2   1   1     8805.10     9424.50    154.72 o
   3   1   1     2424.15     2566.92     53.18 o
   4   1   1     5538.71     5793.95    110.18 o
   5   1   1      834.13      864.36     20.12 o
   6   1   1     1750.54     1690.78     34.59 o
   7   1   1     3955.00     3889.99     70.61 o
   8   1   1     3579.51     3171.87    135.29 o
   9   1   1     1171.14     1198.21     38.36 o
  10   1   1        1.28        7.90      9.99 o
  11   1   1      993.86     1067.32     61.37 o
  12   1   1     2781.84     2906.95    119.79 o
  13   1   1     1501.65     1622.08     83.53 o
 -12   2   1       25.66       49.34     30.37 o
 -11   2   1      965.70     1027.73     64.75 o
 -10   2   1     1643.71     1739.50     86.23 o
  -9   2   1     1364.93     1414.95     74.06 o
  -8   2   1      201.94      170.43     27.76 o
  -7   2   1      604.72      642.84     24.09 o
  -6   2   1     4251.41     4418.41     99.87 o
  -5   2   1     6067.47     6149.58    133.16 o
  -4   2   1     5159.10     5126.90    177.31 o
  -3   2   1     3186.87     3435.08     75.73 o
  -2   2   1     1367.69     1450.82     58.40 o
  -1   2   1    16951.21    16647.27    340.59 o
   0   2   1    11182.28    12101.60    468.48 o
   1   2   1    31124.22    31925.76    894.66 o
   2   2   1     8073.20     8708.37    140.66 o
   3   2   1    14687.25    15204.05    212.30 o
   4   2   1     7197.31     7444.84    122.69 o
   5   2   1     8406.60     8641.01    142.94 o
   6   2   1     7900.78     8124.27    135.78 o
   7   2   1       48.58       56.17      7.42 o
   8   2   1      543.79      521.80     42.42 o
   9   2   1      908.83      918.96     30.35 o
  10   2   1     1971.45     1955.87     53.79 o
  11   2   1     1469.84     1414.73     45.61 o
  12   2   1      168.97      162.52     27.86 o
  13   2   1      224.94      206.36     32.16 o
 -11   3   1     1081.01     1038.16     68.95 o
 -10   3   1      113.07       94.00     27.47 o
  -9   3   1      780.98      789.50     53.74 o
  -8   3   1     3204.30     3195.63    126.02 o
  -7   3   1     3678.16     3564.36    134.56 o
  -6   3   1     1567.25     1441.26     67.93 o
  -5   3   1       57.37       72.94      6.72 o
  -4   3   1     1178.41     1106.38     51.81 o
  -3   3   1     7084.48     7312.18    230.30 o
  -2   3   1    21950.01    22168.83    657.16 o
  -1   3   1    15309.36    15852.59    325.59 o
   0   3   1      664.44      800.61     20.49 o
   1   3   1    12679.88    13798.02    390.41 o
   2   3   1    31402.27    30635.23    860.91 o
   3   3   1    24509.13    25314.13    404.15 o
   4   3   1     6249.32     6467.53     93.25 o
   5   3   1       74.97       86.97      9.78 o
   6   3   1     1177.75     1135.10     33.57 o
   7   3   1     1867.31     1848.11     38.22 o
   8   3   1     2399.08     2285.41    122.19 o
   9   3   1     2143.29     1880.75     89.57 o
  10   3   1      442.43      448.82     18.88 o
  11   3   1      104.52      111.17     14.07 o
  12   3   1      737.42      757.57     25.71 o
  13   3   1     1018.55     1027.25     39.80 o
  14   3   1      540.97      647.31     49.49 o
 -11   4   1      908.85      944.63     67.79 o
 -10   4   1     2643.33     2773.93    122.54 o
  -9   4   1     2702.30     2541.80    112.45 o
  -8   4   1      588.18      556.98     46.40 o
  -7   4   1       51.70       47.32     22.74 o
  -6   4   1     2173.80     2227.67     94.00 o
  -5   4   1     5487.15     4706.22    164.50 o
  -4   4   1     3005.07     2952.48    109.02 o
  -3   4   1      605.66      650.84     36.79 o
  -2   4   1       27.14       56.88     13.13 o
  -1   4   1     7085.21     7339.17    165.99 o
   0   4   1    20908.33    20986.57    821.15 o
   1   4   1    13062.76    13011.70    266.46 o
   2   4   1      755.53      651.95     26.94 o
   3   4   1     1299.40     1451.73    108.15 o
   4   4   1     3342.37     3232.03     56.17 o
   5   4   1    27177.80    27590.14    384.02 o
   6   4   1     5977.00     6264.36    115.33 o
   7   4   1     2208.41     2206.89     44.10 o
   8   4   1      874.28      829.02     29.46 o
   9   4   1     1403.84     1422.48     34.06 o
  10   4   1     2557.89     2579.23     58.55 o
  11   4   1     1030.50     1005.99     29.16 o
  12   4   1      415.93      422.48     19.91 o
  13   4   1        1.88       -1.76      9.65 o
  14   4   1      400.90      430.90     21.75 o
 -10   5   1      270.65      248.80     39.45 o
  -9   5   1      274.98      323.83     40.85 o
  -8   5   1     1790.49     1789.85     88.11 o
  -7   5   1     3570.05     3421.44    134.66 o
  -6   5   1     2048.21     1983.42     89.61 o
  -5   5   1       65.93      100.23     22.79 o
  -4   5   1      989.92     1081.03     56.15 o
  -3   5   1     3837.48     3856.56    134.37 o
  -2   5   1     3186.35     3063.53    108.01 o
  -1   5   1     2304.21     2309.46     83.24 o
   0   5   1      865.41      911.18     32.25 o
   1   5   1     1457.21     1325.49     35.51 o
   2   5   1    11996.59    11685.93    335.75 o
   3   5   1    17781.79    17322.98    351.80 o
   4   5   1    11060.59    11266.15    362.19 o
   5   5   1      986.29     1054.58     22.93 o
   6   5   1     4127.44     4286.09     74.55 o
   7   5   1     8651.56     8945.65    151.29 o
   8   5   1     5276.69     4837.78    449.67 o
   9   5   1     1285.54     1234.18     31.14 o
  10   5   1       35.78       32.51     15.09 o
  11   5   1      203.62      193.24     14.03 o
  12   5   1      752.78      726.94     25.94 o
  13   5   1      574.49      603.87     24.14 o
  14   5   1      221.40      213.06     21.16 o
  -9   6   1     2782.90     2966.58    129.93 o
  -8   6   1     1514.35     1426.24     78.60 o
  -7   6   1       19.21      -12.99     20.62 o
  -6   6   1     1987.67     1884.78     88.16 o
  -5   6   1     4203.77     4040.12    148.51 o
  -4   6   1     3608.83     3663.28    134.18 o
  -3   6   1     1594.58     1669.39     73.24 o
  -2   6   1      536.37      536.89     34.71 o
  -1   6   1     3761.13     3772.69    127.90 o
   0   6   1     4720.40     4799.83    123.60 o
   1   6   1     6750.82     7234.38    170.43 o
   2   6   1     4520.47     4759.78     86.23 o
   3   6   1      102.93      123.40     32.40 o
   4   6   1    13617.55    13870.84    285.36 o
   5   6   1     8216.44     8039.85    170.29 o
   6   6   1     6569.68     6489.04     96.82 o
   7   6   1     3640.86     3768.28     59.88 o
   8   6   1      740.10      742.40     26.48 o
   9   6   1     2605.37     2610.12     53.61 o
  10   6   1     1596.21     1678.77     63.37 o
  11   6   1     1757.40     1844.57     43.50 o
  12   6   1      322.24      353.41     18.42 o
  13   6   1        8.96        8.77     13.96 o
  14   6   1      115.13      131.45     23.51 o
  -9   7   1      132.71      143.88     36.36 o
  -8   7   1     2210.87     2087.95    100.76 o
  -7   7   1     4708.54     4921.56    183.08 o
  -6   7   1     2715.72     2772.63    115.68 o
  -5   7   1      500.79      585.71     46.93 o
  -4   7   1      667.71      663.39     46.79 o
  -3   7   1     4613.83     4638.00    161.70 o
  -2   7   1     5810.88     5812.98    192.40 o
  -1   7   1     2889.27     2963.87    106.32 o
   0   7   1      182.12      183.25     11.23 o
   1   7   1      947.48      911.45     27.01 o
   2   7   1     4139.33     4270.55     78.57 o
   3   7   1     7758.49     7899.19    137.80 o
   4   7   1     6708.81     6701.87    145.30 o
   5   7   1      222.96      225.65     14.72 o
   6   7   1     1669.11     1545.80     94.17 o
   7   7   1     5325.84     5403.66    114.30 o
   8   7   1     8916.64     9143.48    141.30 o
   9   7   1     3803.52     3848.45     74.21 o
  10   7   1       51.79       59.94      9.82 o
  11   7   1      382.22      370.04     24.19 o
  12   7   1      661.05      647.05     59.68 o
  13   7   1     1021.54     1062.72     42.04 o
  14   7   1      602.25      614.23     33.21 o
  -8   8   1      487.11      514.68     50.50 o
  -7   8   1       90.63       85.17     27.42 o
  -6   8   1     1307.89     1167.21     67.45 o
  -5   8   1     4117.15     4045.53    152.62 o
  -4   8   1     5219.38     5155.19    181.97 o
  -3   8   1     2951.15     2903.81    112.30 o
  -2   8   1       18.25       16.90     17.67 o
  -1   8   1     2302.63     2272.62     88.50 o
   0   8   1     4459.18     4376.07    146.58 o
   1   8   1     2567.66     2599.96     98.28 o
   2   8   1     1228.93     1291.87     36.02 o
   3   8   1      101.72      109.82      8.98 o
   4   8   1     1977.87     1970.35     41.73 o
   5   8   1     3199.77     3370.72     81.19 o
   6   8   1     6417.24     6582.19    145.34 o
   7   8   1     1417.28     1505.37     35.66 o
   8   8   1      173.58      160.80     12.58 o
   9   8   1     1633.81     1683.49     50.59 o
  10   8   1     3765.40     3871.35     94.38 o
  11   8   1     2683.70     2670.39     72.60 o
  12   8   1      482.47      492.25     29.10 o
  13   8   1       22.47       25.66     15.80 o
  14   8   1      194.68      238.11     23.80 o
  -7   9   1     1584.58     1611.07     85.85 o
  -6   9   1     2275.39     2186.54    101.73 o
  -5   9   1     1388.92     1352.95     72.86 o
  -4   9   1      264.68      334.16     36.16 o
  -3   9   1     4144.05     4041.77    148.32 o
  -2   9   1     4081.08     3981.08    143.06 o
  -1   9   1     2607.66     2526.92     97.38 o
   0   9   1      830.28      777.48     44.52 o
   1   9   1      664.21      649.09     28.64 o
   2   9   1     1722.81     1805.89     40.35 o
   3   9   1      880.28      898.17     29.19 o
   4   9   1      914.38      915.88     25.44 o
   5   9   1      304.26      316.55     14.52 o
   6   9   1      220.50      245.25     17.97 o
   7   9   1     2941.55     2999.61     68.36 o
   8   9   1     3536.06     3549.30     69.90 o
   9   9   1     1784.87     1823.23     54.41 o
  10   9   1      387.09      392.03     25.58 o
  11   9   1      200.44      208.14     38.07 o
  12   9   1     1617.56     1673.07     68.83 o
  13   9   1     1165.98     1128.65     44.55 o
  14   9   1      379.34      424.58     30.45 o
  -6  10   1      707.95      784.92     58.13 o
  -5  10   1     1718.83     1768.71     88.50 o
  -4  10   1     3708.94     3672.80    141.47 o
  -3  10   1     1753.55     1752.73     82.08 o
  -2  10   1       30.70       31.58     21.53 o
  -1  10   1      780.70      755.75     46.98 o
   0  10   1     2863.34     2868.33     77.54 o
   1  10   1     4290.50     4274.48    104.90 o
   2  10   1     1471.69     1399.26     44.73 o
   3  10   1       60.07       72.69      9.69 o
   4  10   1      704.03      736.03     29.75 o
   5  10   1     2118.68     2096.59     80.73 o
   6  10   1     2645.24     2576.71     68.40 o
   7  10   1      722.10      698.71     60.59 o
   8  10   1        0.97      -10.54      8.32 o
   9  10   1      949.99      973.50     38.85 o
  10  10   1     2763.59     2931.78     78.48 o
  11  10   1     2008.78     2073.50     63.18 o
  12  10   1      694.81      724.70     97.96 o
  13  10   1        0.09        1.85     16.09 o
  -4  11   1      135.90      151.35     28.97 o
  -3  11   1     1043.64      981.81     56.25 o
  -2  11   1     3796.10     3810.47    101.73 o
  -1  11   1     5815.53     5654.96    137.63 o
   0  11   1      660.41      631.66     31.66 o
   1  11   1      595.94      570.40     38.72 o
   2  11   1     2027.58     2014.12     88.55 o
   3  11   1     4877.83     5072.15    174.83 o
   4  11   1     2390.26     2317.91    172.56 o
   5  11   1       30.21       29.40     12.54 o
   6  11   1      272.11      284.29     20.64 o
   7  11   1     1114.01     1126.92     40.56 o
   8  11   1     2067.68     1948.62     46.68 o
   9  11   1     1313.27     1354.71     46.93 o
  10  11   1      124.31      137.78     19.47 o
  11  11   1      316.11      305.59     24.95 o
  12  11   1     1023.08     1135.53     46.30 o
  13  11   1     1137.11     1125.18     46.47 o
  -3  12   1      725.23      749.91     38.70 o
  -2  12   1      124.00      155.95     27.52 o
  -1  12   1     1063.09     1089.24     66.29 o
   0  12   1     4029.32     3893.01    147.26 o
   1  12   1     3903.67     3904.31    146.34 o
   2  12   1     1659.88     1785.32     83.24 o
   3  12   1       53.10       76.09     25.25 o
   4  12   1      663.67      701.53     48.91 o
   5  12   1     1933.49     1940.19     78.87 o
   6  12   1     1537.09     1518.11     49.42 o
   7  12   1      250.03      252.26     21.02 o
   8  12   1        1.69       -2.44     23.44 o
   9  12   1      200.71      189.93     21.28 o
  10  12   1      683.49      710.25     34.68 o
  11  12   1      636.56      734.82     43.45 o
  12  12   1      151.73      150.05     22.67 o
  -1  13   1     1424.28     1467.96     80.10 o
   0  13   1      561.92      551.67     47.41 o
   1  13   1        9.13       36.65     24.09 o
   2  13   1     1793.09     1762.91     86.13 o
   3  13   1     2920.13     2885.56    118.10 o
   4  13   1     1926.58     1980.57     90.87 o
   5  13   1      681.48      741.46     52.68 o
   6  13   1       54.08       73.89     15.69 o
   7  13   1      499.52      516.33     28.96 o
   8  13   1      340.33      386.50     26.39 o
   9  13   1      468.21      426.23     28.03 o
  10  13   1      133.56      169.41     22.05 o
  11  13   1       14.86       24.95     16.44 o
   1  14   1     1972.27     1914.28     94.34 o
   2  14   1     1839.84     1799.80     90.14 o
   3  14   1      109.56       99.90     29.93 o
   4  14   1      468.11      503.39     46.11 o
   5  14   1     1458.15     1433.68     76.09 o
   6  14   1     1570.11     1722.12     84.11 o
   7  14   1      951.52      993.59     60.74 o
   8  14   1       63.86       37.08     23.18 o
   9  14   1      291.69      332.89     26.33 o
  10  14   1      560.45      606.20     63.27 o
  -6 -14   2      772.01      835.23     59.68 o
  -5 -14   2      777.03      928.75     63.59 o
  -9 -13   2     1239.38     1225.80     93.45 o
  -8 -13   2     1843.10     1775.98     58.53 o
  -7 -13   2     1171.80     1224.23     46.10 o
  -6 -13   2      145.56      140.02     30.47 o
  -5 -13   2      109.16      108.39     30.03 o
  -4 -13   2      708.72      726.74     54.22 o
  -3 -13   2     1110.95     1095.80     66.39 o
  -2 -13   2      699.76      723.70     54.32 o
  -1 -13   2      213.51      181.25     35.25 o
 -11 -12   2     1480.69     1579.50     55.60 o
 -10 -12   2     1205.80     1302.65     48.32 o
  -9 -12   2      861.37      891.00     31.38 o
  -8 -12   2       32.17       15.61     13.71 o
  -7 -12   2     1278.40     1257.93     76.91 o
  -6 -12   2     1822.08     1763.52     55.80 o
  -5 -12   2     1949.00     1873.64     57.64 o
  -4 -12   2      672.25      658.42     50.41 o
  -3 -12   2       19.11       24.91     23.46 o
  -2 -12   2      445.56      414.60     41.23 o
  -1 -12   2     1361.43     1296.85     72.86 o
   0 -12   2     1903.02     1916.74     91.40 o
   1 -12   2      546.84      647.51     51.37 o
   2 -12   2       39.92       35.58     26.27 o
 -12 -11   2      260.53      313.10     26.28 o
 -11 -11   2       53.50       54.52     17.49 o
 -10 -11   2      233.28      218.95     17.47 o
  -9 -11   2     1722.98     1655.79     43.76 o
  -8 -11   2     2468.13     2539.41     72.13 o
  -7 -11   2     2307.63     2362.73     67.75 o
  -6 -11   2      562.96      565.70     48.21 o
  -5 -11   2      903.28      789.32     33.98 o
  -4 -11   2     3476.45     3299.47     84.70 o
  -3 -11   2     2210.84     2145.98     93.23 o
  -2 -11   2     2249.28     2141.83     94.10 o
  -1 -11   2      183.31      104.14     27.57 o
   0 -11   2      574.13      524.87     44.61 o
   1 -11   2      791.89      816.40     56.92 o
   2 -11   2     1517.24     1548.69     79.38 o
   3 -11   2     1269.82     1219.31     69.57 o
 -12 -10   2      294.18      324.42     26.33 o
 -11 -10   2      693.06      687.30     60.18 o
 -10 -10   2     1625.46     1658.71     43.49 o
  -9 -10   2      867.83      898.18     29.82 o
  -8 -10   2       16.31       12.45     12.39 o
  -7 -10   2     1549.50     1496.25     48.84 o
  -6 -10   2     6808.98     6663.49    152.26 o
  -5 -10   2     4558.23     4594.73    110.66 o
  -4 -10   2     1254.90     1227.43     42.17 o
  -3 -10   2       35.32       18.01     11.46 o
  -2 -10   2     1851.11     1762.38     81.45 o
  -1 -10   2     2251.18     2221.54     95.65 o
   0 -10   2     2059.12     2187.70     95.26 o
   1 -10   2     1224.08     1126.17     62.91 o
   2 -10   2      191.78      113.99     26.99 o
   3 -10   2      327.60      383.69     36.33 o
   4 -10   2     1410.32     1402.81     73.29 o
   5 -10   2     1674.50     1775.99     62.71 o
 -13  -9   2      585.06      591.64     33.34 o
 -12  -9   2      313.38      344.34     26.01 o
 -11  -9   2       47.27       60.49     16.22 o
 -10  -9   2      213.80      192.49     15.83 o
  -9  -9   2     1411.99     1368.43     36.92 o
  -8  -9   2     3084.96     3006.41     63.08 o
  -7  -9   2     2304.68     2219.02     63.64 o
  -6  -9   2      368.46      327.85     21.59 o
  -5  -9   2      793.81      738.64     31.44 o
  -4  -9   2     3268.37     3085.16     78.72 o
  -3  -9   2     9006.92     9227.49    200.25 o
  -2  -9   2     6147.86     6003.20    135.85 o
  -1  -9   2      542.58      439.90     37.03 o
   0  -9   2       18.17       16.96     12.10 o
   1  -9   2     1472.97     1400.88     71.22 o
   2  -9   2     3316.50     3593.24     94.71 o
   3  -9   2     2156.82     2339.72     70.46 o
   4  -9   2      693.39      731.13     40.63 o
   5  -9   2       10.77       -6.06     15.37 o
   6  -9   2      727.51      796.70     41.36 o
 -13  -8   2       12.42       25.61     19.84 o
 -12  -8   2      163.06      180.65     21.05 o
 -11  -8   2      678.05      689.92     33.30 o
 -10  -8   2      906.54      969.64     38.04 o
  -9  -8   2      195.07      173.83     14.15 o
  -8  -8   2       89.19       84.43     17.16 o
  -7  -8   2     1532.59     1535.16     47.72 o
  -6  -8   2     4587.04     4524.45    107.25 o
  -5  -8   2     5567.85     4936.91    239.12 o
  -4  -8   2     6252.43     6108.17    137.38 o
  -3  -8   2      139.66      140.67     14.69 o
  -2  -8   2     3907.07     3885.33    125.92 o
  -1  -8   2     8996.60     9220.76    161.91 o
   0  -8   2     7404.78     7408.54    166.82 o
   1  -8   2     3077.64     3046.89     98.83 o
   2  -8   2       65.38       61.30     17.48 o
   3  -8   2      485.90      472.73     27.76 o
   4  -8   2     1996.47     2076.04     64.76 o
   5  -8   2     2101.86     2208.25     83.82 o
   6  -8   2      970.47      972.85     43.81 o
   7  -8   2      100.81      142.16     26.31 o
 -13  -7   2      796.68      821.44     37.05 o
 -12  -7   2     1036.61     1061.87     57.21 o
 -11  -7   2      192.16      189.48     25.25 o
 -10  -7   2       88.93       88.33     15.27 o
  -9  -7   2     1257.53     1174.89     40.31 o
  -8  -7   2     1761.35     1727.02     50.83 o
  -7  -7   2     2552.42     2462.85     51.81 o
  -6  -7   2     1202.17     1177.28     38.48 o
  -5  -7   2      243.60      268.33     49.61 o
  -4  -7   2     5797.27     5943.61    132.75 o
  -3  -7   2    12325.05    12557.62    238.22 o
  -2  -7   2     7676.81     7656.28    134.74 o
  -1  -7   2     2851.77     2743.29     54.76 o
   0  -7   2     1588.78     1574.17     35.97 o
   1  -7   2     6586.31     6576.08    211.52 o
   2  -7   2     4995.96     5016.22    120.48 o
   3  -7   2     4034.02     4113.17    120.49 o
   4  -7   2      585.13      598.07     54.99 o
   5  -7   2       97.56      111.74     26.70 o
   6  -7   2      435.41      474.96     35.29 o
   7  -7   2     1323.31     1549.13     57.53 o
   8  -7   2     1116.97     1125.16     73.39 o
 -14  -6   2      652.38      675.49     34.44 o
 -13  -6   2       79.19       82.25     17.53 o
 -12  -6   2      340.20      364.19     24.58 o
 -11  -6   2     1800.75     1863.05     54.74 o
 -10  -6   2     1619.56     1648.47     49.98 o
  -9  -6   2     1998.89     2028.37     56.40 o
  -8  -6   2       38.49       34.57     12.20 o
  -7  -6   2     1285.42     1157.24     34.65 o
  -6  -6   2     1328.43     1222.54     38.22 o
  -5  -6   2     7404.24     7423.21    161.24 o
  -4  -6   2     6116.22     6120.33    134.67 o
  -3  -6   2       84.80      105.76     11.32 o
  -2  -6   2     3516.28     3472.86     64.91 o
  -1  -6   2     6697.28     6412.94    113.57 o
   0  -6   2    16454.07    15823.93    267.81 o
   1  -6   2     6622.68     6484.90    115.69 o
   2  -6   2       59.12       47.16     12.27 o
   3  -6   2     1644.68     1717.80     53.20 o
   4  -6   2     2823.11     2920.58     79.30 o
   5  -6   2     3723.52     3826.26     99.32 o
   6  -6   2     2830.93     2987.31     83.80 o
   7  -6   2      155.96      162.13     20.90 o
   8  -6   2       22.61       28.00     26.84 o
   9  -6   2      469.14      517.68     53.30 o
 -14  -5   2      480.13      487.18     28.29 o
 -13  -5   2     1720.57     1878.64     57.15 o
 -12  -5   2     1396.66     1421.08     46.66 o
 -11  -5   2     1333.79     1353.30     89.61 o
 -10  -5   2       11.93       15.19     23.71 o
  -9  -5   2     2438.30     2487.19     59.87 o
  -8  -5   2     2624.46     2598.85    106.70 o
  -7  -5   2     2387.31     2423.24     71.66 o
  -6  -5   2      450.38      490.43     16.02 o
  -5  -5   2      669.64      668.46     31.91 o
  -4  -5   2     2808.27     2748.30     66.31 o
  -3  -5   2     2418.82     2340.71     57.64 o
  -2  -5   2    10129.00    10606.61    188.42 o
  -1  -5   2     2228.53     2194.63     44.87 o
   0  -5   2     1175.19     1115.30     25.89 o
   1  -5   2     5073.00     4991.96     90.02 o
   2  -5   2    18511.31    18225.59    306.82 o
   3  -5   2    12426.24    13128.93    282.05 o
   4  -5   2     1178.69     1085.44     65.33 o
   5  -5   2       20.87       21.87     12.75 o
   6  -5   2     1173.71     1231.85     61.92 o
   7  -5   2     4416.89     4661.64    148.13 o
   8  -5   2     1706.19     1881.45     94.68 o
   9  -5   2      656.24      706.12     57.89 o
  10  -5   2       48.39       93.14     34.33 o
 -14  -4   2      493.91      541.40     34.30 o
 -13  -4   2      157.93      133.93     18.06 o
 -12  -4   2      226.80      199.14     28.22 o
 -11  -4   2     2545.49     2520.95     76.25 o
 -10  -4   2     3869.77     3912.62     75.31 o
  -9  -4   2     1500.01     1494.62     35.20 o
  -8  -4   2       21.38       35.05      9.34 o
  -7  -4   2      323.72      316.83     13.00 o
  -6  -4   2     3301.72     3356.49     53.40 o
  -5  -4   2     2032.39     2021.69     34.10 o
  -4  -4   2      432.26      379.51     16.95 o
  -3  -4   2       44.42       39.00      7.49 o
  -2  -4   2      252.68      193.73     11.42 o
  -1  -4   2    12098.63    12637.80    327.24 o
   0  -4   2    21008.69    21023.34    350.03 o
   1  -4   2     5091.28     5105.14     90.52 o
   2  -4   2      504.80      477.08     14.60 o
   3  -4   2     2853.17     2838.51     54.76 o
   4  -4   2    11791.15    12124.93    208.02 o
   5  -4   2    11109.42    11647.82    253.77 o
   6  -4   2     1769.24     1858.46     84.16 o
   7  -4   2      247.14      256.00     21.24 o
   8  -4   2       41.87       44.81     26.07 o
   9  -4   2     1454.33     1584.13     85.65 o
  10  -4   2      832.37      971.82     68.90 o
 -13  -3   2      892.84      998.40     31.40 o
 -12  -3   2     2282.54     2365.66     77.09 o
 -11  -3   2     1153.89     1142.82     31.75 o
 -10  -3   2      149.95      161.17     12.57 o
  -9  -3   2      866.09      862.63     32.91 o
  -8  -3   2     4875.92     4929.24     88.79 o
  -7  -3   2     8132.31     8124.29    138.00 o
  -6  -3   2     2187.37     2095.27     41.41 o
  -5  -3   2      577.18      525.75     14.68 o
  -4  -3   2     2498.12     2439.24     38.71 o
  -3  -3   2     8584.53     8876.94    270.69 o
  -2  -3   2     9750.01    10384.88    213.39 o
  -1  -3   2      433.98      446.72     33.34 o
   0  -3   2        1.93       12.12      6.18 o
   1  -3   2     6582.78     6618.25    113.96 o
   2  -3   2    14163.63    13972.23    235.02 o
   3  -3   2    12390.59    12395.24    210.30 o
   4  -3   2     4343.86     4522.39     82.62 o
   5  -3   2        5.74       19.45      6.31 o
   6  -3   2     5992.63     6379.43    214.81 o
   7  -3   2     5360.63     6256.65    216.01 o
   8  -3   2     2157.95     2071.29     95.55 o
   9  -3   2     1723.32     1959.66     95.21 o
  10  -3   2        3.47       -2.12     23.71 o
  11  -3   2      217.71      300.22     43.65 o
 -13  -2   2       71.72       97.38     26.46 o
 -12  -2   2      305.29      351.92     18.45 o
 -11  -2   2     1613.42     1657.72     48.71 o
 -10  -2   2     3823.15     3747.10     72.43 o
  -9  -2   2     5644.65     5521.56     99.35 o
  -8  -2   2     1364.04     1281.59     30.93 o
  -7  -2   2     2195.66     2116.88     43.22 o
  -6  -2   2     7379.82     7524.85    127.20 o
  -5  -2   2    13284.49    13586.08    221.16 o
  -4  -2   2     9136.91     9602.14    157.34 o
  -3  -2   2      177.70      204.55      7.91 o
  -2  -2   2      739.55      726.67     15.98 o
  -1  -2   2     7405.71     7617.62    198.87 o
   0  -2   2    12656.23    12957.07    216.18 o
   1  -2   2    13144.13    13166.61    219.84 o
   2  -2   2     1076.03     1113.91     23.62 o
   3  -2   2     1664.60     1648.83     33.91 o
   4  -2   2    15076.98    15096.97    312.08 o
   5  -2   2    13741.06    13605.97    283.95 o
   6  -2   2     5165.56     4760.84    308.76 o
   7  -2   2      426.90      395.33     37.03 o
   8  -2   2     1891.12     1908.97     87.39 o
   9  -2   2     2282.89     2455.18    106.90 o
  10  -2   2     2208.79     2297.63    104.77 o
  11  -2   2     1406.79     1536.71     85.36 o
  12  -2   2      128.18      149.96     36.02 o
 -13  -1   2      626.41      678.02     51.95 o
 -12  -1   2     1251.85     1320.41     70.25 o
 -11  -1   2      290.83      302.73     21.49 o
 -10  -1   2       86.59      100.68     19.33 o
  -9  -1   2     1563.61     1520.99     36.08 o
  -8  -1   2     9270.98     9255.04    157.09 o
  -7  -1   2    10624.37    10770.01    179.94 o
  -6  -1   2     3807.68     3689.50     66.89 o
  -5  -1   2       36.10       33.50      5.67 o
  -4  -1   2     4887.57     5130.27     87.04 o
  -3  -1   2    15507.76    16462.57    264.33 o
  -2  -1   2    14469.92    14936.63    306.27 o
   0  -1   2     9385.97     9836.36    208.31 o
   1  -1   2      160.71      182.89      8.57 o
   2  -1   2    10614.82    10660.69    178.82 o
   3  -1   2     9733.99     9520.28    194.36 o
   4  -1   2      176.76      132.86      8.50 o
   5  -1   2      229.27      254.27     13.37 o
   6  -1   2     3191.53     3078.74     72.66 o
   7  -1   2     7538.78     7586.94    165.27 o
   8  -1   2     7664.15     7634.36    241.36 o
   9  -1   2      749.90      749.38     51.85 o
  10  -1   2       82.26       71.89     26.89 o
  11  -1   2      478.35      493.44     47.07 o
  12  -1   2     1258.27     1380.42     80.44 o
 -13   0   2       16.65       19.07     23.32 o
 -12   0   2      320.67      360.95     40.22 o
 -11   0   2     1159.07     1223.17     66.39 o
 -10   0   2     2245.75     2106.49    119.71 o
  -9   0   2     2810.13     2845.70     73.05 o
  -8   0   2      358.47      332.53     14.95 o
  -7   0   2      828.91      780.32     21.78 o
  -6   0   2     8560.91     8588.86    144.35 o
  -5   0   2    15726.34    15312.39    249.04 o
  -4   0   2     6979.84     6976.03    116.29 o
  -3   0   2     2727.54     2801.81     49.15 o
  -2   0   2     5953.67     6383.88    104.06 o
  -1   0   2     4921.86     5387.56    171.13 o
   0   0   2     1158.20     1276.25     43.63 o
   1   0   2      900.48      956.02     18.52 o
   2   0   2      501.83      549.85     31.79 o
   3   0   2      156.36      156.06      6.74 o
   4   0   2     3501.53     3302.41     73.63 o
   5   0   2     8326.53     8264.76    175.07 o
   6   0   2     9151.91     9216.16    195.80 o
   7   0   2      164.03      154.22     12.30 o
   8   0   2      732.28      687.51     26.79 o
   9   0   2     4729.22     4853.15    113.41 o
  10   0   2     5610.63     5764.60    201.24 o
  11   0   2     1045.17     1133.90     65.28 o
  12   0   2      196.99      214.13     35.68 o
  13   0   2        3.75       12.65     26.02 o
 -12   1   2      317.42      281.58     37.76 o
 -11   1   2      126.04      121.19     29.16 o
 -10   1   2       53.95       57.89     23.95 o
  -9   1   2     2108.23     2051.93     89.13 o
  -8   1   2     2947.13     2952.71     73.90 o
  -7   1   2     4770.93     4920.75    112.76 o
  -6   1   2     6021.96     6243.13    137.89 o
  -5   1   2      524.55      545.53     21.21 o
  -4   1   2     5378.44     5489.59    119.67 o
  -3   1   2    16366.97    16607.50    425.65 o
  -2   1   2    35389.23    31877.90    894.15 o
  -1   1   2     3782.05     4028.10    117.81 o
   0   1   2     2821.36     3128.81     93.43 o
   1   1   2     4987.39     5387.40    103.94 o
   2   1   2    36370.64    32784.10    519.00 o
   3   1   2     5115.43     5601.26     95.81 o
   4   1   2     8895.61     9474.19    152.66 o
   5   1   2       11.18       25.77      8.25 o
   6   1   2     5591.29     5641.95    101.07 o
   7   1   2     8743.94     8668.04    146.06 o
   8   1   2     5986.26     5886.65    131.90 o
   9   1   2     2131.55     1996.14     55.12 o
  10   1   2        9.85       20.15     10.78 o
  11   1   2     1629.19     1681.41     80.97 o
  12   1   2     2189.52     2223.43    100.52 o
  13   1   2     1393.70     1489.16     80.73 o
 -12   2   2      103.44      119.11     31.38 o
 -11   2   2      535.05      624.28     51.28 o
 -10   2   2     1401.32     1581.90     79.47 o
  -9   2   2     1168.83     1316.16     69.33 o
  -8   2   2      225.89      211.33     28.29 o
  -7   2   2      203.99      211.92     40.34 o
  -6   2   2     3930.08     3785.10    105.93 o
  -5   2   2    12447.64    12795.37    402.81 o
  -4   2   2    23558.95    24535.72    501.63 o
  -3   2   2     1694.75     1787.02     43.72 o
  -2   2   2     2274.15     2376.86     54.20 o
  -1   2   2    11903.20    11706.73    240.27 o
   0   2   2    57428.32    48279.29   1353.87 o
   1   2   2    19079.48    18272.78    514.30 o
   2   2   2       43.05       52.69      3.89 o
   3   2   2     2817.18     3074.92     52.95 o
   4   2   2     4127.84     4339.16     73.89 o
   5   2   2    11326.81    11684.05    211.62 o
   6   2   2     2487.79     2506.58     47.54 o
   7   2   2     1312.90     1290.46     34.25 o
   8   2   2       73.25       77.80      8.91 o
   9   2   2     5069.63     4764.20     87.14 o
  10   2   2     3180.27     3040.04     61.11 o
  11   2   2     2323.06     2338.06     64.82 o
  12   2   2      382.10      373.51     37.56 o
  13   2   2      532.55      585.08     48.47 o
 -11   3   2      746.31      711.72     56.73 o
 -10   3   2       22.59       -0.10     21.87 o
  -9   3   2      604.70      597.58     48.52 o
  -8   3   2     1648.27     1689.86     80.73 o
  -7   3   2     3359.33     3201.81    124.04 o
  -6   3   2     1349.16     1223.27     61.46 o
  -5   3   2      112.59      138.98      9.80 o
  -4   3   2      491.87      488.10     17.67 o
  -3   3   2    14233.58    15010.18    309.32 o
  -2   3   2    21311.24    20965.44    428.35 o
  -1   3   2     4725.25     4802.85    102.26 o
   0   3   2     2169.43     2410.42     74.16 o
   1   3   2     9026.75    10044.64    285.97 o
   2   3   2    12533.77    13237.37    376.55 o
   3   3   2    17532.02    17998.41    287.62 o
   4   3   2     1254.51     1268.92     21.36 o
   5   3   2      270.43      275.91     10.66 o
   6   3   2       55.57       57.10      6.45 o
   7   3   2     3953.49     3912.27     70.91 o
   8   3   2     3795.72     3573.99    105.12 o
   9   3   2     1091.42     1052.08     60.61 o
  10   3   2       21.69       29.06      9.02 o
  11   3   2      656.58      656.88     23.45 o
  12   3   2     2252.84     2235.40     50.70 o
  13   3   2     1337.99     1209.46     65.95 o
  14   3   2      363.41      424.78     41.14 o
 -11   4   2      775.63      818.42     62.38 o
 -10   4   2     1393.31     1437.20     80.39 o
  -9   4   2      767.19      742.53     54.94 o
  -8   4   2       50.16       35.29     21.29 o
  -7   4   2      363.57      283.95     33.07 o
  -6   4   2     1259.55     1109.03     59.87 o
  -5   4   2     5818.90     5017.25    172.80 o
  -4   4   2     3287.09     3015.58    111.29 o
  -3   4   2      582.20      622.26     37.13 o
  -2   4   2       18.96       24.68      4.32 o
  -1   4   2    16028.20    16087.47    382.73 o
   0   4   2    30507.31    30174.36   1108.02 o
   1   4   2    12712.55    13900.96    394.37 o
   2   4   2     2003.60     2104.22     67.50 o
   3   4   2      743.87      875.11     35.05 o
   4   4   2    10780.56    11319.45    160.38 o
   5   4   2     9952.56    10125.33    144.35 o
   6   4   2     2655.70     2747.51     62.02 o
   7   4   2     2607.94     2536.22     49.42 o
   8   4   2      132.48      135.28     10.22 o
   9   4   2     1137.60     1150.31     33.74 o
  10   4   2     2149.35     1997.43     62.86 o
  11   4   2     1969.73     1955.11     49.31 o
  12   4   2      156.63      161.29     14.14 o
  13   4   2       87.14      103.30     13.47 o
  14   4   2      652.44      651.42     48.43 o
 -10   5   2       23.43       16.56     25.44 o
  -9   5   2      638.10      642.82     51.03 o
  -8   5   2     1664.52     1595.67     81.74 o
  -7   5   2     2303.40     2291.02    101.25 o
  -6   5   2      445.95      467.95     39.45 o
  -5   5   2      269.56      199.74     28.10 o
  -4   5   2     3670.43     3605.30    129.68 o
  -3   5   2     7996.24     8061.85    256.23 o
  -2   5   2     5423.23     5273.29    172.51 o
  -1   5   2     7589.56     7655.56    161.16 o
   0   5   2       16.52       20.65      4.90 o
   1   5   2     6012.32     6542.90    138.30 o
   2   5   2    21565.94    22323.86    631.33 o
   3   5   2    22161.85    22745.36    645.48 o
   4   5   2     8609.17     8963.02    174.66 o
   5   5   2     1500.46     1527.55     30.24 o
   6   5   2     4844.04     5191.67     77.98 o
   7   5   2     4984.66     5131.04     90.84 o
   8   5   2     2161.72     2148.23     89.45 o
   9   5   2     1497.67     1526.50     62.31 o
  10   5   2      228.35      217.50     13.82 o
  11   5   2      566.08      520.32     21.19 o
  12   5   2     1104.62     1103.56     31.71 o
  13   5   2     1115.92     1117.67     33.64 o
  14   5   2      611.93      635.68     26.40 o
  -9   6   2     1593.32     1627.92     86.67 o
  -8   6   2      322.99      351.93     40.60 o
  -7   6   2      251.66      252.13     35.05 o
  -6   6   2     2825.54     2660.42    111.29 o
  -5   6   2     2385.09     2196.68     94.00 o
  -4   6   2      990.40     1041.10     56.68 o
  -3   6   2     1141.42     1236.26     59.97 o
  -2   6   2      820.13      809.06     44.32 o
  -1   6   2     3925.25     3922.65    158.68 o
   0   6   2     9376.61     9318.96    222.36 o
   1   6   2    15200.45    15315.24    314.96 o
   2   6   2     6278.10     6292.54    131.95 o
   3   6   2      736.01      722.54     33.41 o
   4   6   2     9944.29    10005.26    208.48 o
   5   6   2     7037.88     7195.78    140.01 o
   6   6   2     9899.76    10093.15    146.13 o
   7   6   2     1594.02     1679.48     30.74 o
   8   6   2       86.87      124.28     13.30 o
   9   6   2      394.82      396.33     16.87 o
  10   6   2     1694.55     1690.10     39.96 o
  11   6   2     1914.97     1930.18     45.02 o
  12   6   2      492.56      475.21     20.75 o
  13   6   2        5.87       16.89     10.39 o
  14   6   2      376.09      365.79     25.57 o
  -9   7   2       31.57       49.39     29.50 o
  -8   7   2     1666.49     1837.46     93.52 o
  -7   7   2     3296.17     3224.02    132.49 o
  -6   7   2     1159.50     1178.80     67.55 o
  -5   7   2      302.08      272.12     32.93 o
  -4   7   2      429.05      460.51     38.63 o
  -3   7   2     2863.14     2908.93    111.14 o
  -2   7   2     5486.59     5559.41    184.82 o
  -1   7   2     2299.64     2271.37     53.90 o
   0   7   2      232.48      229.33     19.87 o
   1   7   2      726.64      713.41     22.99 o
   2   7   2     7802.22     7811.61    166.12 o
   3   7   2    10274.16    10043.34    294.47 o
   4   7   2     9161.33     8907.65    188.57 o
   5   7   2      991.41     1033.69     44.01 o
   6   7   2      899.48      839.29     27.35 o
   7   7   2     4965.87     4953.21    129.67 o
   8   7   2     7148.38     7224.42    108.77 o
   9   7   2     3572.44     3668.69     71.09 o
  10   7   2      179.71      169.91     12.92 o
  11   7   2      218.84      231.72     15.71 o
  12   7   2      498.16      516.34     27.96 o
  13   7   2      875.49      950.89     39.24 o
  14   7   2      322.69      373.29     26.34 o
  -8   8   2     1423.25     1429.24     81.16 o
  -7   8   2       11.88        2.61     22.98 o
  -6   8   2     1206.86     1052.16     63.54 o
  -5   8   2     3279.29     3027.51    122.64 o
  -4   8   2     4428.15     4190.52    152.43 o
  -3   8   2      246.53      267.63     30.22 o
  -2   8   2      257.99      211.23     26.36 o
  -1   8   2     2081.45     2096.93     83.62 o
   0   8   2     6008.65     6007.96    129.88 o
   1   8   2     2118.62     2026.65     50.74 o
   2   8   2      983.67     1009.82     30.24 o
   3   8   2       46.49       50.76     12.70 o
   4   8   2     5832.20     5904.09    130.53 o
   5   8   2    15062.06    15173.72    314.40 o
   6   8   2     7893.83     8208.57    177.15 o
   7   8   2     1416.46     1443.78     34.36 o
   8   8   2        5.32       21.28      8.46 o
   9   8   2     2798.91     2832.73     57.97 o
  10   8   2     3061.64     3119.64    179.00 o
  11   8   2      908.43      914.59     37.54 o
  12   8   2      301.13      291.33     23.62 o
  13   8   2       78.47       44.56     15.60 o
  14   8   2      133.33      160.88     21.87 o
  -7   9   2     1984.71     1971.06     98.11 o
  -6   9   2     2619.83     2603.79    113.85 o
  -5   9   2      311.98      213.21     33.27 o
  -4   9   2      912.83      823.11     53.30 o
  -3   9   2     2795.34     2615.57    105.93 o
  -2   9   2     2922.36     2587.61    101.68 o
  -1   9   2      839.03      860.33     48.14 o
   0   9   2       43.98       42.15     17.48 o
   1   9   2     1970.32     2033.09     51.66 o
   2   9   2     4178.65     4345.45    221.78 o
   3   9   2     5441.19     5467.46    113.82 o
   4   9   2     2020.60     2017.23     43.89 o
   5   9   2       86.21       97.01     13.10 o
   6   9   2     1331.56     1326.65     41.79 o
   7   9   2     5920.22     5904.29    148.47 o
   8   9   2     4902.17     4995.89     92.15 o
   9   9   2     2596.02     2812.12     73.70 o
  10   9   2      445.33      434.07     37.97 o
  11   9   2       83.05      100.58     17.67 o
  12   9   2      901.36      940.81     39.59 o
  13   9   2      778.01      823.09     37.39 o
  14   9   2      424.06      489.52     31.51 o
  -6  10   2      309.75      279.79     38.77 o
  -5  10   2     2662.14     2738.01    116.99 o
  -4  10   2     3351.41     3228.46    128.43 o
  -3  10   2     1097.48     1036.32     59.68 o
  -2  10   2        9.19       24.24     19.55 o
  -1  10   2     1831.91     1800.52     78.02 o
   0  10   2     2452.31     2312.46     89.95 o
   1  10   2     2850.58     2836.02    104.05 o
   2  10   2     1258.65     1278.99     63.69 o
   3  10   2      213.15      187.52     12.40 o
   4  10   2     1618.00     1636.57     38.50 o
   5  10   2     3213.87     3164.74    104.58 o
   6  10   2     5441.31     5116.77    325.47 o
   7  10   2     3158.12     3094.34     78.88 o
   8  10   2        1.42        0.12      9.11 o
   9  10   2     1291.86     1414.96     48.04 o
  10  10   2     2854.15     2994.15     86.55 o
  11  10   2     2430.13     2571.19     72.37 o
  12  10   2      923.40      991.57     42.10 o
  13  10   2        2.26       -9.58     18.54 o
  -5  11   2      437.79      402.77     42.49 o
  -4  11   2        6.65       19.99     24.67 o
  -3  11   2     1864.13     1740.32     83.19 o
  -2  11   2     4879.32     4606.18    164.35 o
  -1  11   2     3401.42     3275.29    123.02 o
   0  11   2      569.43      549.64     40.46 o
   1  11   2      211.33      193.70     17.91 o
   2  11   2     2811.97     2716.84     73.35 o
   3  11   2     3147.36     3225.42    121.72 o
   4  11   2     1885.16     1876.70     54.30 o
   5  11   2      565.67      567.73     26.98 o
   6  11   2      335.60      341.72     22.11 o
   7  11   2     1598.12     1632.25     50.88 o
   8  11   2     3450.00     3490.06     71.13 o
   9  11   2     2633.52     2701.67     73.88 o
  10  11   2      240.99      224.13     22.07 o
  11  11   2      132.14      190.76     21.78 o
  12  11   2      676.79      708.49     36.23 o
  13  11   2     1309.61     1365.32     70.20 o
  -3  12   2     1761.97     1707.79     60.31 o
  -2  12   2      109.93      128.18     19.55 o
  -1  12   2     1067.97     1017.55     42.83 o
   0  12   2     3071.91     2968.19     82.90 o
   1  12   2     2833.74     2666.70    110.71 o
   2  12   2      808.63      827.50     54.70 o
   3  12   2        5.41       16.75     20.71 o
   4  12   2      488.89      545.20     43.36 o
   5  12   2     1460.87     1494.32     48.03 o
   6  12   2     1343.47     1386.56     46.77 o
   7  12   2      497.94      466.18     29.79 o
   8  12   2        4.40        7.20     10.65 o
   9  12   2      758.76      880.72     38.28 o
  10  12   2     1571.99     1625.45     55.17 o
  11  12   2     1670.34     1791.85     58.96 o
  12  12   2      627.57      604.06     34.29 o
  -1  13   2     2207.67     2137.48     99.90 o
   0  13   2     1272.52     1183.97     70.20 o
   1  13   2       34.29       73.29     26.31 o
   2  13   2     1383.60     1345.32     71.51 o
   3  13   2     1670.50     1583.59     78.94 o
   4  13   2     1730.58     1735.34     82.13 o
   5  13   2      260.18      227.50     32.30 o
   6  13   2      214.95      231.69     20.79 o
   7  13   2      986.24     1002.91    107.28 o
   8  13   2     1053.26     1066.02     41.34 o
   9  13   2      623.65      613.80     37.83 o
  10  13   2      152.68      138.57     20.87 o
  11  13   2      114.11      130.85     35.17 o
   1  14   2     3399.96     3330.91    135.82 o
   2  14   2     1674.31     1552.40     81.45 o
   3  14   2       41.68       54.75     26.80 o
   4  14   2      442.31      480.07     44.03 o
   5  14   2     1398.61     1320.99     71.94 o
   6  14   2     1160.78     1284.54     70.35 o
   7  14   2      436.54      499.20     29.60 o
   8  14   2        2.74       -1.22     13.96 o
   9  14   2      153.24      158.45     21.25 o
  10  14   2      562.98      592.08     33.87 o
   4  15   2     1684.53     1655.82     84.06 o
   5  15   2      295.71      276.27     38.58 o
   6  15   2        1.52       -1.50     24.38 o
   7  15   2      263.48      234.07     35.44 o
  -8 -13   3      446.84      438.15     28.91 o
  -7 -13   3      454.29      493.27     30.02 o
  -6 -13   3       80.88       57.41     28.34 o
  -5 -13   3       74.58       96.95     29.16 o
  -4 -13   3      490.95      558.52     49.44 o
  -3 -13   3     1249.51     1184.59     71.02 o
  -2 -13   3      754.30      832.04     60.88 o
 -10 -12   3     1137.99     1186.99     37.86 o
  -9 -12   3      503.01      489.98     24.05 o
  -8 -12   3        2.35       -8.42     13.08 o
  -7 -12   3      292.12      290.96     37.35 o
  -6 -12   3      999.07      957.73     58.16 o
  -5 -12   3     1021.76     1065.24     63.35 o
  -4 -12   3      516.93      497.93     44.08 o
  -3 -12   3       46.88       62.04     24.29 o
  -2 -12   3      580.36      557.17     47.03 o
  -1 -12   3     1787.10     1781.31     88.50 o
   0 -12   3     1889.18     1896.85     92.89 o
   1 -12   3      714.97      707.81     57.02 o
 -11 -11   3      170.66      195.74     22.82 o
 -10 -11   3      258.20      270.52     19.25 o
  -9 -11   3     1388.84     1362.52     39.47 o
  -8 -11   3     2344.32     2253.02     66.98 o
  -7 -11   3     1876.60     1867.16     62.91 o
  -6 -11   3      240.56      205.46     20.12 o
  -5 -11   3      149.37      122.57     17.22 o
  -4 -11   3     1400.70     1437.59     47.93 o
  -3 -11   3     1986.84     1794.88     84.06 o
  -2 -11   3     1439.60     1419.44     73.39 o
  -1 -11   3      429.71      403.78     41.81 o
   0 -11   3      189.57      160.54     32.30 o
   1 -11   3     2023.28     2238.83    102.07 o
   2 -11   3     2546.62     2630.54    114.09 o
   3 -11   3     1491.76     1585.28     83.62 o
 -12 -10   3      357.54      347.89     27.00 o
 -11 -10   3     1260.52     1300.67     90.26 o
 -10 -10   3     1921.55     1932.37     48.45 o
  -9 -10   3      816.64      809.70     33.22 o
  -8 -10   3        0.10       -6.38     11.52 o
  -7 -10   3     1332.79     1257.54     45.02 o
  -6 -10   3     4072.25     3918.02    156.07 o
  -5 -10   3     2593.91     2534.85     70.36 o
  -4 -10   3      926.83      893.28     94.54 o
  -3 -10   3       12.02       17.92     11.89 o
  -2 -10   3      331.08      287.81     33.65 o
  -1 -10   3     1068.97     1056.89     60.21 o
   0 -10   3     1917.56     1942.76     88.45 o
   1 -10   3      971.45      929.76     59.15 o
   2 -10   3        3.36       15.79     22.79 o
   3 -10   3      768.66      802.01     57.12 o
   4 -10   3     2025.85     2160.80     99.80 o
 -13  -9   3      402.94      435.35     52.19 o
 -12  -9   3      573.04      647.78     34.38 o
 -11  -9   3       55.42       53.93     16.55 o
 -10  -9   3      339.34      321.26     29.88 o
  -9  -9   3     1618.16     1575.24     47.50 o
  -8  -9   3     4250.64     4208.82    106.74 o
  -7  -9   3     3011.82     2865.20     76.85 o
  -6  -9   3      416.23      384.70     23.66 o
  -5  -9   3      181.05      200.19     20.69 o
  -4  -9   3     1733.26     1633.41     49.77 o
  -3  -9   3     3354.53     3193.47    122.73 o
  -2  -9   3     2431.77     2439.70     65.50 o
  -1  -9   3      815.96      826.25     52.05 o
   0  -9   3       20.17       27.42     21.39 o
   1  -9   3      737.36      719.50     50.31 o
   2  -9   3     2048.21     2152.12     65.00 o
   3  -9   3     1559.76     1640.74     55.86 o
   4  -9   3      253.14      280.30     31.91 o
   5  -9   3      150.96      156.22     22.80 o
 -13  -8   3       35.31       40.69     16.38 o
 -12  -8   3      445.14      476.29     29.06 o
 -11  -8   3      992.73     1008.10     40.34 o
 -10  -8   3     1404.81     1397.31     47.33 o
  -9  -8   3      996.77      966.22     29.98 o
  -8  -8   3       40.32       35.77     10.36 o
  -7  -8   3     2081.45     2101.64     59.98 o
  -6  -8   3     5311.63     5241.14    122.42 o
  -5  -8   3     7828.13     7607.48    173.16 o
  -4  -8   3     4781.82     4660.62    161.82 o
  -3  -8   3        3.21       10.59     10.00 o
  -2  -8   3     1669.71     1693.08     56.97 o
  -1  -8   3     3664.27     3479.97     84.64 o
   0  -8   3     3287.84     3206.17     81.83 o
   1  -8   3      775.29      781.26     33.08 o
   2  -8   3      114.48       91.24     16.26 o
   3  -8   3      181.66      206.58     24.87 o
   4  -8   3     1968.90     2022.00     64.29 o
   5  -8   3     2275.39     2208.03     89.88 o
   6  -8   3      879.96      838.00     41.43 o
   7  -8   3        0.75       23.64     17.44 o
 -13  -7   3      504.65      550.11     30.85 o
 -12  -7   3      342.01      320.88     24.22 o
 -11  -7   3       57.27       44.30     14.38 o
 -10  -7   3      103.24       87.73     26.05 o
  -9  -7   3     1663.76     1672.21     51.22 o
  -8  -7   3     3455.70     3272.09     65.79 o
  -7  -7   3     4175.39     4147.51     79.06 o
  -6  -7   3     1170.90     1142.24     38.51 o
  -5  -7   3     1095.83      966.01     36.04 o
  -4  -7   3     6638.15     6041.65    563.26 o
  -3  -7   3     8530.98     8163.21    615.13 o
  -2  -7   3     5456.11     5630.80    152.09 o
  -1  -7   3      736.78      714.41     21.17 o
   0  -7   3      410.83      405.48     16.24 o
   1  -7   3     1393.81     1444.88     62.67 o
   2  -7   3     2311.34     2369.61     66.91 o
   3  -7   3     3022.72     3167.94     84.77 o
   4  -7   3     1079.43     1072.63     42.50 o
   5  -7   3       63.09       76.84     18.01 o
   6  -7   3     1202.95     1272.30     49.88 o
   7  -7   3     2165.04     2363.45     74.53 o
   8  -7   3     1489.41     1479.64     84.73 o
 -13  -6   3       16.90       27.08     14.32 o
 -12  -6   3      156.08      183.12     37.25 o
 -11  -6   3      959.45      947.69     37.21 o
 -10  -6   3      904.64      929.83     35.65 o
  -9  -6   3      913.78      903.09     46.16 o
  -8  -6   3        8.03        9.73     10.76 o
  -7  -6   3     1228.26     1236.73     37.06 o
  -6  -6   3     3066.62     3083.12     76.83 o
  -5  -6   3     8669.56     8619.98    185.94 o
  -4  -6   3     4748.49     4484.91    103.09 o
  -3  -6   3       95.97      119.27     22.33 o
  -2  -6   3     1470.08     1460.75     93.86 o
  -1  -6   3    11045.37    11352.26    194.76 o
   0  -6   3    10976.33    10896.43    187.80 o
   1  -6   3     4115.61     4038.51     64.90 o
   2  -6   3      564.53      553.28     27.42 o
   3  -6   3      949.51      951.38     47.00 o
   4  -6   3     2355.75     2446.44    150.06 o
   5  -6   3     2025.22     2142.56    143.57 o
   6  -6   3     1412.04     1474.49     52.46 o
   7  -6   3      113.76      129.32     20.62 o
   8  -6   3      352.09      404.79     46.16 o
   9  -6   3     1348.68     1387.57     84.44 o
 -13  -5   3      994.37     1033.82     40.21 o
 -12  -5   3     1096.37     1120.08     95.72 o
 -11  -5   3      346.29      339.23     22.46 o
 -10  -5   3       43.71       73.48     14.13 o
  -9  -5   3     1074.20     1069.43     50.50 o
  -8  -5   3     2623.48     2622.45     65.88 o
  -7  -5   3     2961.78     2977.00     71.81 o
  -6  -5   3      691.82      646.88     24.58 o
  -5  -5   3       66.13       95.77     27.18 o
  -4  -5   3     6216.44     6358.14    139.07 o
  -3  -5   3    21419.87    21475.15    437.07 o
  -2  -5   3    16183.18    16374.25    325.98 o
  -1  -5   3     2141.59     2137.15     42.61 o
   0  -5   3      501.39      518.86     16.48 o
   1  -5   3     7734.02     7762.76    135.86 o
   2  -5   3    12875.06    12803.17    219.10 o
   3  -5   3     3904.42     3983.85     97.66 o
   4  -5   3      470.49      479.68     36.67 o
   5  -5   3      101.15       89.11     16.04 o
   6  -5   3      494.67      526.66     29.16 o
   7  -5   3     1715.57     1831.95     60.58 o
   8  -5   3     1089.19     1144.52     71.22 o
   9  -5   3      399.19      462.68     50.07 o
 -13  -4   3      111.52      133.00     22.74 o
 -12  -4   3      403.79      430.65     24.81 o
 -11  -4   3     1568.52     1527.71     47.02 o
 -10  -4   3     2532.59     2461.45     96.06 o
  -9  -4   3     1039.55      956.36     26.28 o
  -8  -4   3      270.46      246.91     13.19 o
  -7  -4   3      812.94      812.87     33.25 o
  -6  -4   3     4309.79     4334.89     77.34 o
  -5  -4   3     8738.30     8993.66    130.57 o
  -4  -4   3     1920.15     1823.42     60.35 o
  -3  -4   3      254.70      251.63     14.29 o
  -2  -4   3     5051.09     5525.23     96.78 o
  -1  -4   3    22387.42    22914.03    452.17 o
   0  -4   3    13649.88    13730.59    231.61 o
   1  -4   3     7156.21     7261.63    126.51 o
   2  -4   3      380.43      345.57     13.11 o
   3  -4   3     2600.47     2589.85     51.44 o
   4  -4   3     4619.76     4772.34     88.23 o
   5  -4   3     3704.64     3880.84     97.05 o
   6  -4   3     1805.53     1805.25     56.15 o
   7  -4   3      423.62      421.16     26.58 o
   8  -4   3      119.60      113.95     30.27 o
   9  -4   3      898.04      938.41     63.88 o
  10  -4   3      938.32     1035.98     71.89 o
 -13  -3   3     1135.70     1127.09     49.49 o
 -12  -3   3     1614.91     1612.64     49.04 o
 -11  -3   3      603.54      564.98     24.17 o
 -10  -3   3      115.92      117.75     11.60 o
  -9  -3   3      997.22      996.22     27.26 o
  -8  -3   3     2369.00     2343.12     59.04 o
  -7  -3   3     2785.85     2803.69     54.16 o
  -6  -3   3      683.34      680.92     18.71 o
  -5  -3   3      144.19      139.76      8.16 o
  -4  -3   3     2827.40     2812.38     62.88 o
  -3  -3   3     8284.09     8498.43    145.23 o
  -2  -3   3    10208.92    10540.59    308.71 o
  -1  -3   3     4952.18     5255.12    119.84 o
   0  -3   3      112.06      144.39      7.55 o
   1  -3   3     9999.55    10211.52    173.46 o
   2  -3   3    16801.86    16758.90    281.24 o
   3  -3   3    10185.87    10121.04    173.79 o
   4  -3   3     4357.48     4356.52     80.40 o
   5  -3   3        3.57        6.55      6.18 o
   6  -3   3     2988.21     3163.02     82.30 o
   7  -3   3     2376.52     2616.32     72.65 o
   8  -3   3     2228.35     2333.51    103.66 o
   9  -3   3     1058.80     1032.07     66.97 o
  10  -3   3        0.32      -29.40     23.56 o
  11  -3   3      339.27      398.66     48.67 o
 -13  -2   3      197.49      213.98     30.95 o
 -12  -2   3      136.50      154.23     19.54 o
 -11  -2   3     1273.19     1245.04     33.60 o
 -10  -2   3     4119.05     4213.35     80.12 o
  -9  -2   3     3469.86     3402.34     66.15 o
  -8  -2   3      488.59      466.42     28.39 o
  -7  -2   3      637.61      619.16     21.82 o
  -6  -2   3     5157.33     5255.01     91.85 o
  -5  -2   3     5779.64     5949.54    101.50 o
  -4  -2   3     4221.12     4423.50     76.27 o
  -3  -2   3      816.35      876.10     20.04 o
  -2  -2   3      439.33      416.10     17.79 o
  -1  -2   3     2466.27     2502.80     45.67 o
   0  -2   3    24498.55    23961.40    396.58 o
   1  -2   3    23187.73    23229.51    384.90 o
   2  -2   3      582.59      587.39     15.72 o
   3  -2   3     2208.89     2263.25     49.08 o
   4  -2   3    11019.03    11256.05    192.19 o
   5  -2   3    16516.18    17058.53    288.25 o
   6  -2   3     5785.46     5871.54    106.56 o
   7  -2   3      116.57      118.17     15.50 o
   8  -2   3      442.00      437.10     39.54 o
   9  -2   3     1036.63     1046.99     63.30 o
  10  -2   3     1809.72     1947.93     95.45 o
  11  -2   3     1004.39     1081.95     69.14 o
 -13  -1   3     1137.84     1260.73     70.30 o
 -12  -1   3     2123.06     2190.06     96.56 o
 -11  -1   3      909.25      892.44     36.55 o
 -10  -1   3        0.27        3.53      8.45 o
  -9  -1   3     2440.26     2416.43     50.58 o
  -8  -1   3     7465.55     7350.86    127.54 o
  -7  -1   3     5646.34     5606.46     98.82 o
  -6  -1   3     1846.23     1885.03     38.59 o
  -5  -1   3       32.86       37.75      5.64 o
  -4  -1   3     2769.85     2813.30     50.84 o
  -3  -1   3     6691.99     6905.34    137.34 o
  -2  -1   3     8974.14     9150.56    265.84 o
  -1  -1   3     6297.13     6380.93    132.46 o
   0  -1   3       84.75       99.50      6.62 o
   1  -1   3    10081.35    10584.76    177.68 o
   2  -1   3    19297.48    19287.16    320.27 o
   3  -1   3    18359.48    18747.54    312.04 o
   4  -1   3     5237.52     5305.50     93.86 o
   5  -1   3      657.89      697.93     19.48 o
   6  -1   3     5692.71     5981.70    107.60 o
   7  -1   3     7360.99     7623.21    135.71 o
   8  -1   3     5305.09     5490.61    249.81 o
   9  -1   3      780.71      837.83     54.99 o
  10  -1   3       33.47       35.73     24.29 o
  11  -1   3      153.74      141.18     32.69 o
  12  -1   3      759.71      937.25     66.53 o
 -13   0   3        5.55       18.93     24.09 o
 -12   0   3      282.35      329.38     37.56 o
 -11   0   3     1645.85     1608.94     78.41 o
 -10   0   3     4052.58     3991.96     98.46 o
  -9   0   3     2801.00     2775.51     72.96 o
  -8   0   3     1108.71      978.69     45.29 o
  -7   0   3      167.71      188.85     30.00 o
  -6   0   3     7298.35     7278.61    123.92 o
  -5   0   3    12008.44    12283.26    201.35 o
  -4   0   3     5194.11     5187.58     88.38 o
  -3   0   3      982.34      983.38     20.58 o
  -2   0   3      261.57      268.26     13.51 o
  -1   0   3    14069.13    13366.62    380.61 o
   0   0   3     9204.00     9360.37    270.55 o
   1   0   3      226.24      247.47     12.46 o
   2   0   3     2903.49     3078.17     61.95 o
   3   0   3      304.50      294.95     14.12 o
   4   0   3    17184.19    17434.97    290.93 o
   5   0   3    14600.08    14686.26    325.98 o
   6   0   3     6185.55     6144.43    118.27 o
   7   0   3     1306.64     1281.44     29.94 o
   8   0   3      734.15      765.95     28.68 o
   9   0   3     3822.34     3933.34     94.92 o
  10   0   3     2736.35     2755.88    112.79 o
  11   0   3     1011.14      995.33     61.46 o
  12   0   3      307.02      266.42     38.58 o
 -12   1   3      824.37      808.82     57.70 o
 -11   1   3      594.96      552.01     46.50 o
 -10   1   3       49.03       57.41     22.98 o
  -9   1   3     1045.71     1079.79     37.47 o
  -8   1   3     5585.33     5490.94    126.56 o
  -7   1   3    12398.98    12280.21    261.24 o
  -6   1   3     6189.49     6172.10    137.51 o
  -5   1   3        6.77        8.78      6.96 o
  -4   1   3     3102.21     3070.21     55.23 o
  -3   1   3    14864.90    14925.04    240.67 o
  -2   1   3    11066.56    11187.45    180.51 o
  -1   1   3      555.86      525.55     23.03 o
   0   1   3     1007.13     1085.47     39.06 o
   1   1   3     1203.28     1224.91     42.83 o
   2   1   3     8710.71     8701.74    168.33 o
   3   1   3     9590.93     9741.10    137.56 o
   4   1   3     7644.48     7854.85    112.51 o
   5   1   3       72.26       82.00      6.65 o
   6   1   3     4818.63     4823.78     87.61 o
   7   1   3     8612.87     8652.44    191.69 o
   8   1   3     6556.54     6532.63    145.48 o
   9   1   3     2699.47     2535.72     66.22 o
  10   1   3       31.90       33.86     13.42 o
  11   1   3     1019.59      954.19     59.10 o
  12   1   3      932.44      891.86     59.34 o
  13   1   3      830.78      833.83     60.16 o
 -12   2   3      146.33      175.26     34.42 o
 -11   2   3     1131.27     1130.13     68.75 o
 -10   2   3     2321.83     2370.30    103.95 o
  -9   2   3     2606.40     2502.49    105.40 o
  -8   2   3      880.99      849.47     53.30 o
  -7   2   3      691.19      671.74     38.22 o
  -6   2   3     6461.33     6456.55    157.28 o
  -5   2   3    12875.25    12893.15    412.16 o
  -4   2   3    11747.58    12108.82    285.56 o
  -3   2   3     1571.38     1488.54     45.22 o
  -2   2   3     1764.21     1824.57     43.98 o
  -1   2   3    10690.25    10804.65    308.91 o
   0   2   3    10805.96    11342.65    324.65 o
   1   2   3     5063.78     5365.82    104.73 o
   2   2   3     2303.84     2448.45     51.35 o
   3   2   3      332.42      332.72     11.70 o
   4   2   3     4431.53     4519.44     77.28 o
   5   2   3     5881.70     5725.88     97.42 o
   6   2   3     7744.23     7843.54    132.03 o
   7   2   3     2589.11     2538.14     49.57 o
   8   2   3      503.12      494.06     18.11 o
   9   2   3     4347.95     4114.99     92.40 o
  10   2   3     5254.68     5037.93    118.19 o
  11   2   3     2992.52     3068.08     80.17 o
  12   2   3      383.48      395.09     39.20 o
  13   2   3      113.84       90.00     27.91 o
 -11   3   3      212.45      205.97     36.50 o
 -10   3   3      162.91      125.24     29.93 o
  -9   3   3      813.62      760.68     54.08 o
  -8   3   3     3147.78     3110.89    123.75 o
  -7   3   3     5053.13     4668.80    166.04 o
  -6   3   3     1534.62     1507.89     42.69 o
  -5   3   3      405.52      448.51     32.37 o
  -4   3   3     2283.74     2222.38     90.67 o
  -3   3   3    22281.44    22604.50    462.59 o
  -2   3   3    15283.81    15125.29    311.74 o
  -1   3   3     4550.20     4661.61    100.90 o
   0   3   3      709.67      741.99     29.36 o
   1   3   3     4086.67     4296.02    129.64 o
   2   3   3     7525.58     7740.84    150.41 o
   3   3   3     7676.73     8089.46    145.17 o
   4   3   3     4125.56     4373.12     75.09 o
   5   3   3      300.18      358.72     18.01 o
   6   3   3      677.82      611.39     20.80 o
   7   3   3     8201.46     8240.46    139.21 o
   8   3   3     9246.73     9212.54    155.99 o
   9   3   3     1673.07     1507.14     44.67 o
  10   3   3       75.33       62.58     10.31 o
  11   3   3     1274.41     1200.75     33.12 o
  12   3   3     2463.76     2432.20     68.61 o
  13   3   3     1868.25     1760.84     84.40 o
 -11   4   3      702.47      689.61     56.88 o
 -10   4   3     1009.42      943.57     63.44 o
  -9   4   3      864.73      824.75     57.50 o
  -8   4   3      133.42      105.40     26.94 o
  -7   4   3      256.49      221.42     29.55 o
  -6   4   3     2991.54     2975.66    116.41 o
  -5   4   3    10645.58    10424.41    220.94 o
  -4   4   3    13481.14    13869.68    353.95 o
  -3   4   3     6610.21     6901.54    194.79 o
  -2   4   3      189.48      195.82     15.04 o
  -1   4   3    18661.98    18846.63    385.89 o
   0   4   3    27941.05    28972.99    815.33 o
   1   4   3    20914.61    22300.73    628.58 o
   2   4   3     7677.31     8518.36    246.86 o
   3   4   3     1166.26     1172.30     28.95 o
   4   4   3     5645.87     5908.25     99.74 o
   5   4   3     4427.09     4552.74     68.02 o
   6   4   3     4471.06     4629.22     81.33 o
   7   4   3      666.03      645.86     19.34 o
   8   4   3      720.68      712.29     21.40 o
   9   4   3     1917.79     1876.45     50.04 o
  10   4   3     3134.38     3160.92     62.98 o
  11   4   3     2506.17     2334.11     51.01 o
  12   4   3      263.72      251.44     16.52 o
  13   4   3       45.79       44.77     12.15 o
  14   4   3      570.04      553.12     45.63 o
 -10   5   3        1.67       21.29     25.35 o
  -9   5   3      557.71      540.13     48.72 o
  -8   5   3     3070.92     3045.91    126.45 o
  -7   5   3     2891.70     2741.34    113.95 o
  -6   5   3     2672.39     2555.27    105.59 o
  -5   5   3      849.26      899.15     51.56 o
  -4   5   3     4546.33     3566.72    128.43 o
  -3   5   3    15576.86    15912.51    328.84 o
  -2   5   3    16170.95    15378.43    317.82 o
  -1   5   3    23547.98    23998.00    490.10 o
   0   5   3     2270.64     2380.48     56.33 o
   1   5   3     8272.09     9126.27    262.89 o
   2   5   3    13498.31    14463.92    413.15 o
   3   5   3    10030.68    10257.71    298.19 o
   4   5   3     3665.93     3668.96     78.09 o
   5   5   3      497.72      525.72     12.78 o
   6   5   3     1003.04      992.60     20.87 o
   7   5   3     2018.00     2017.82     41.66 o
   8   5   3     1729.94     1823.34     50.30 o
   9   5   3     3012.17     2830.01     99.31 o
  10   5   3      381.75      385.63     21.12 o
  11   5   3      737.43      680.39     24.04 o
  12   5   3     1900.84     1886.15     45.23 o
  13   5   3     1955.59     1951.45     47.59 o
  14   5   3      825.77      873.63     30.71 o
  -9   6   3     1105.42     1095.27     70.35 o
  -8   6   3       59.64       52.53     26.46 o
  -7   6   3      194.90      201.96     33.31 o
  -6   6   3     2186.23     2069.94     92.70 o
  -5   6   3     4851.22     4653.35    165.56 o
  -4   6   3     3174.91     3137.88    118.63 o
  -3   6   3     2170.05     1982.79     82.18 o
  -2   6   3        5.67        5.50      4.99 o
  -1   6   3     4770.78     4746.89    104.64 o
   0   6   3    14202.73    13928.30    288.90 o
   1   6   3    16329.81    16833.48    346.51 o
   2   6   3     4778.18     4802.98    145.33 o
   3   6   3      203.70      218.62     17.57 o
   4   6   3     2878.20     2731.11     91.69 o
   5   6   3     6643.95     6641.73    112.29 o
   6   6   3     6067.41     6413.10     95.45 o
   7   6   3     1003.86      980.91     20.48 o
   8   6   3        1.16        2.93      6.79 o
   9   6   3      655.27      637.39     21.67 o
  10   6   3     2907.85     2978.24     61.32 o
  11   6   3     1825.30     1770.46     42.24 o
  12   6   3      426.62      436.44     20.79 o
  13   6   3       53.00       45.78     13.63 o
  14   6   3      791.96      826.62     30.10 o
  -9   7   3      213.67      253.33     40.60 o
  -8   7   3     1133.63     1167.26     71.70 o
  -7   7   3     1406.69     1262.18     70.93 o
  -6   7   3      758.12      702.74     51.56 o
  -5   7   3       12.41       -3.86     18.54 o
  -4   7   3      494.89      604.34     43.02 o
  -3   7   3     2213.08     2005.00     83.67 o
  -2   7   3     7255.50     7018.19    227.65 o
  -1   7   3     5935.71     5763.91    125.47 o
   0   7   3      784.02      811.15     26.27 o
   1   7   3      655.43      586.36     20.81 o
   2   7   3    12226.63    12338.99    355.93 o
   3   7   3    13589.33    13649.17    394.95 o
   4   7   3     7765.53     7505.41    225.72 o
   5   7   3     1252.09     1284.92     40.42 o
   6   7   3     1453.89     1440.07     32.29 o
   7   7   3     2769.19     2885.13     48.06 o
   8   7   3     3651.34     3699.94     70.44 o
   9   7   3     1482.09     1451.34     35.58 o
  10   7   3       59.19       59.39     10.20 o
  11   7   3       63.01       75.55     13.50 o
  12   7   3      779.86      772.16     26.63 o
  13   7   3     1148.27     1155.65     34.48 o
  14   7   3      315.71      341.71     26.19 o
  -8   8   3      771.27      718.05     57.89 o
  -7   8   3        1.41       20.81     22.79 o
  -6   8   3     1487.50     1297.38     71.22 o
  -5   8   3     2414.59     2321.58    100.72 o
  -4   8   3     1787.16     1764.36     81.26 o
  -3   8   3      643.09      708.44     46.45 o
  -2   8   3      101.20       80.44     21.15 o
  -1   8   3     2984.53     2756.17    103.85 o
   0   8   3     8634.09     8617.82    184.25 o
   1   8   3     8872.62     9055.58    331.96 o
   2   8   3     5926.55     6095.17    133.24 o
   3   8   3      275.41      283.66     22.16 o
   4   8   3     6016.60     5893.90    182.07 o
   5   8   3    13799.73    13788.11    286.68 o
   6   8   3     7841.88     8067.95    193.01 o
   7   8   3     2301.93     2290.33     47.29 o
   8   8   3      131.05      117.54     18.42 o
   9   8   3     1041.89     1037.69     33.97 o
  10   8   3     1387.07     1358.33     35.20 o
  11   8   3      869.51      914.27     37.69 o
  12   8   3      535.85      531.62     29.40 o
  13   8   3        6.28        5.11     14.59 o
  14   8   3      196.92      248.93     23.81 o
  -7   9   3     1940.58     1943.73     96.66 o
  -6   9   3     1424.19     1287.97     73.87 o
  -5   9   3       62.62       62.72     23.61 o
  -4   9   3      652.87      660.59     48.67 o
  -3   9   3     2031.93     1931.95     85.70 o
  -2   9   3     3037.52     2829.65    108.54 o
  -1   9   3     2580.83     2322.79     92.41 o
   0   9   3      841.30      682.51     42.05 o
   1   9   3     1072.26     1040.06     31.75 o
   2   9   3     6072.89     6077.36    133.79 o
   3   9   3    10970.65    11244.98    237.68 o
   4   9   3    12418.38    12856.49    269.76 o
   5   9   3      886.57      890.79     32.45 o
   6   9   3      840.30      793.63     60.76 o
   7   9   3     2891.29     2892.41     76.05 o
   8   9   3     4769.10     4695.06    125.46 o
   9   9   3     2492.71     2379.08     67.26 o
  10   9   3      401.43      434.97     50.07 o
  11   9   3       19.21       26.75     24.74 o
  12   9   3      479.61      497.19     29.34 o
  13   9   3      597.52      651.25     34.56 o
  14   9   3      411.07      469.83     31.10 o
  -6  10   3      449.03      409.24     44.76 o
  -5  10   3     1907.12     1869.71     91.16 o
  -4  10   3     2285.06     2235.11     98.64 o
  -3  10   3     1145.01     1196.23     64.50 o
  -2  10   3        7.92       28.58     19.80 o
  -1  10   3     1997.57     1901.00     82.18 o
   0  10   3     2228.26     2102.67     85.22 o
   1  10   3     3066.37     2882.04    107.09 o
   2  10   3     2710.67     2804.55    164.64 o
   3  10   3       18.42       14.35      8.97 o
   4  10   3     1231.30     1233.43     38.05 o
   5  10   3     2922.04     2788.83    157.59 o
   6  10   3     6173.67     6364.70    143.34 o
   7  10   3     3300.83     3297.75     66.04 o
   8  10   3        3.77        2.52     14.12 o
   9  10   3      543.06      550.49     29.32 o
  10  10   3     1197.04     1186.62     43.75 o
  11  10   3     1641.19     1613.09     52.75 o
  12  10   3      284.34      310.36     25.55 o
  13  10   3        0.65       -5.70     15.44 o
  -5  11   3      471.52      443.81     45.05 o
  -4  11   3       47.10       54.32     25.40 o
  -3  11   3     2130.25     1964.92     89.71 o
  -2  11   3     2323.55     2276.63     96.71 o
  -1  11   3      794.77      758.41     48.38 o
   0  11   3      154.85      121.33     24.43 o
   1  11   3      182.32      174.30     23.61 o
   2  11   3      892.42      922.57     49.10 o
   3  11   3     2120.73     2201.90     48.90 o
   4  11   3     2220.14     2226.29     49.56 o
   5  11   3      847.08      922.02     35.09 o
   6  11   3       26.86       32.55     12.03 o
   7  11   3     2087.72     2239.59     63.00 o
   8  11   3     3709.43     3705.11     91.34 o
   9  11   3     2146.35     2148.62     62.43 o
  10  11   3      281.18      295.13     23.89 o
  11  11   3       30.32       34.06     18.47 o
  12  11   3      285.61      300.37     26.29 o
  13  11   3      523.27      539.62     33.70 o
  -3  12   3     1309.63     1320.75     72.33 o
  -2  12   3        6.14       18.78     21.15 o
  -1  12   3      544.51      564.61     43.02 o
   0  12   3     1200.42     1197.82     62.28 o
   1  12   3     2038.14     1950.44     82.42 o
   2  12   3      519.41      528.65     28.23 o
   3  12   3        2.69       -0.87     17.67 o
   4  12   3      463.83      433.81     38.48 o
   5  12   3     2584.24     2802.68    113.70 o
   6  12   3     2607.06     2749.00     74.04 o
   7  12   3     1196.95     1198.36     42.68 o
   8  12   3       75.39       63.63     43.96 o
   9  12   3      729.22      765.55     64.96 o
  10  12   3     2341.46     2417.19     70.08 o
  11  12   3     1748.24     1796.95     58.82 o
  12  12   3      811.94      839.73     40.81 o
  -2  13   3     1581.04     1470.71     75.08 o
  -1  13   3     2548.89     2468.58     90.72 o
   0  13   3      678.30      585.80     48.28 o
   1  13   3      165.25      106.36     26.55 o
   2  13   3      861.63      800.99     54.65 o
   3  13   3     1496.69     1581.76     78.26 o
   4  13   3     1247.68     1247.12     67.21 o
   5  13   3      131.95      146.97     28.29 o
   6  13   3      133.67      136.01     17.56 o
   7  13   3     1095.97     1150.08     52.43 o
   8  13   3     2461.77     2682.90     74.03 o
   9  13   3     1589.24     1670.15    104.29 o
  10  13   3      349.98      323.64     26.45 o
  11  13   3       45.38       71.10     18.96 o
   0  14   3     1654.85     1637.96     86.76 o
   1  14   3     2217.38     2217.00    102.84 o
   2  14   3      738.05      706.56     54.56 o
   3  14   3        9.28       26.51     23.61 o
   4  14   3      309.48      284.23     36.21 o
   5  14   3      637.97      649.92     50.26 o
   6  14   3      987.66     1018.84     61.51 o
   7  14   3      504.65      495.28     29.20 o
   8  14   3        2.08       22.74     19.41 o
   9  14   3      123.11      123.30     20.17 o
  10  14   3      565.13      631.25     34.92 o
   4  15   3      773.17      779.65     57.46 o
   5  15   3      148.07      134.18     31.58 o
   6  15   3        0.90      -17.57     21.58 o
   7  15   3      265.62      292.44     39.49 o
  -6 -13   4        3.12        9.08     22.45 o
  -5 -13   4      294.18      327.21     41.14 o
  -4 -13   4     1262.67     1189.71     72.37 o
  -9 -12   4      144.61      148.54     16.52 o
  -8 -12   4        1.78       -1.14     14.09 o
  -7 -12   4      273.79      304.69     24.89 o
  -6 -12   4      777.04      768.47     36.59 o
  -5 -12   4     1017.80     1031.44     61.99 o
  -4 -12   4      424.16      392.92     40.80 o
  -3 -12   4        8.80       -7.92     23.42 o
  -2 -12   4     1439.51     1468.78     79.52 o
  -1 -12   4     2433.67     2420.99    108.05 o
   0 -12   4     1594.66     1682.62     87.58 o
 -11 -11   4      139.23      130.47     20.64 o
 -10 -11   4      129.82      120.78     17.26 o
  -9 -11   4      900.07      935.24     32.91 o
  -8 -11   4     1081.83     1061.30     42.93 o
  -7 -11   4      694.94      669.44     33.83 o
  -6 -11   4       93.98      113.15     17.82 o
  -5 -11   4       48.44       76.62     16.14 o
  -4 -11   4     1107.41     1016.57     61.61 o
  -3 -11   4     1646.97     1599.82     80.34 o
  -2 -11   4     1247.75     1338.95     72.91 o
  -1 -11   4      337.72      341.21     38.48 o
   0 -11   4      491.23      425.27     44.18 o
   1 -11   4     2173.95     2281.27    104.48 o
   2 -11   4     3102.49     3232.08    133.50 o
 -11 -10   4     1230.75     1276.11     47.78 o
 -10 -10   4     1385.67     1332.07     38.99 o
  -9 -10   4      643.85      643.35     44.59 o
  -8 -10   4        0.24        4.23     13.34 o
  -7 -10   4      542.50      513.17     28.92 o
  -6 -10   4     1295.05     1273.47    105.16 o
  -5 -10   4     1319.05     1312.73     45.67 o
  -4 -10   4      952.93      905.83     36.62 o
  -3 -10   4        0.31       17.18     11.41 o
  -2 -10   4      790.55      818.47     54.17 o
  -1 -10   4     1793.98     1751.08     83.87 o
   0 -10   4     3855.88     3918.36    147.26 o
   1 -10   4      779.50      728.96     54.75 o
   2 -10   4      312.05      318.76     39.78 o
   3 -10   4     1545.78     1739.83     87.97 o
   4 -10   4     2671.25     2703.88    117.42 o
 -12  -9   4     1023.14     1073.02     43.17 o
 -11  -9   4      297.55      323.43     25.33 o
 -10  -9   4      181.00      175.11     20.04 o
  -9  -9   4     1458.57     1370.85     38.54 o
  -8  -9   4     3532.47     3449.04     71.41 o
  -7  -9   4     2154.58     2149.57     63.03 o
  -6  -9   4      582.45      561.27     29.15 o
  -5  -9   4      284.92      267.38     20.58 o
  -4  -9   4     2014.18     2010.16     69.41 o
  -3  -9   4     1260.22     1199.92     41.03 o
  -2  -9   4     1773.73     1746.67     52.19 o
  -1  -9   4      169.77      154.45     27.33 o
   0  -9   4      672.50      618.88     47.41 o
   1  -9   4     2288.36     2197.01     95.31 o
   2  -9   4     3408.40     3630.07    138.52 o
   3  -9   4     1989.79     1996.84     92.89 o
   4  -9   4      101.62      161.74     24.67 o
   5  -9   4      642.14      638.86     36.85 o
 -13  -8   4       30.58       37.98     16.17 o
 -12  -8   4      580.95      631.90     87.20 o
 -11  -8   4     2177.38     2168.93     63.86 o
 -10  -8   4     2502.91     2426.87    109.87 o
  -9  -8   4     1531.35     1530.15     43.16 o
  -8  -8   4       62.77       61.34     11.70 o
  -7  -8   4     1748.96     1688.26     52.27 o
  -6  -8   4     4078.57     4060.59     99.53 o
  -5  -8   4     3928.53     3907.30     96.07 o
  -4  -8   4     1524.11     1559.47     47.81 o
  -3  -8   4       28.85       42.20     11.70 o
  -2  -8   4      477.75      476.52     73.51 o
  -1  -8   4     2555.67     2479.88     77.98 o
   0  -8   4     2370.20     2343.45     95.50 o
   1  -8   4     1030.08     1036.66     48.93 o
   2  -8   4      127.82      126.08     17.51 o
   3  -8   4     1437.93     1570.21     53.49 o
   4  -8   4     3642.50     3838.50    102.18 o
   5  -8   4     3325.87     3495.91     96.97 o
   6  -8   4      998.06     1018.72    110.30 o
 -13  -7   4      823.39      823.85     53.98 o
 -12  -7   4      379.66      394.06     35.61 o
 -11  -7   4       45.95       21.45     14.65 o
 -10  -7   4       51.01       65.21     15.63 o
  -9  -7   4     2454.04     2307.96    138.33 o
  -8  -7   4     3890.11     3826.08     74.95 o
  -7  -7   4     3678.85     3463.02     68.80 o
  -6  -7   4     1935.16     1773.84     75.08 o
  -5  -7   4     1190.90     1161.97     39.24 o
  -4  -7   4     2849.09     2565.53    134.15 o
  -3  -7   4     4186.31     4122.00     97.92 o
  -2  -7   4     4320.56     4164.47     98.11 o
  -1  -7   4      697.24      617.72     26.11 o
   0  -7   4       52.89       66.00      8.70 o
   1  -7   4     1076.01     1049.69     37.58 o
   2  -7   4     3376.34     3361.46     87.90 o
   3  -7   4     4069.18     4068.84    105.88 o
   4  -7   4      741.64      781.65     52.02 o
   5  -7   4      231.90      274.62     24.39 o
   6  -7   4     2614.18     2742.01     81.44 o
   7  -7   4     3025.74     3265.25    136.98 o
 -13  -6   4       12.65       23.27     15.23 o
 -12  -6   4      243.54      226.52     20.86 o
 -11  -6   4      715.96      748.17     42.66 o
 -10  -6   4     1256.42     1197.90     41.77 o
  -9  -6   4     1199.22     1192.82     67.76 o
  -8  -6   4       75.25       69.34     13.60 o
  -7  -6   4     1625.18     1561.74     37.35 o
  -6  -6   4     5093.43     5154.59    179.32 o
  -5  -6   4     8078.02     7205.78    683.67 o
  -4  -6   4     3468.93     3377.16     82.19 o
  -3  -6   4      599.08      631.11     25.91 o
  -2  -6   4     2032.85     1978.40     50.79 o
  -1  -6   4     5819.98     5752.40    330.25 o
   0  -6   4     4295.56     4408.68     82.29 o
   1  -6   4     3911.79     3766.14     72.35 o
   2  -6   4       56.30       66.04     13.77 o
   3  -6   4      776.55      745.71     31.96 o
   4  -6   4     2235.01     2214.86    141.59 o
   5  -6   4     3846.45     3902.88    207.59 o
   6  -6   4     1306.42     1413.13     73.20 o
   7  -6   4       17.52       12.36     24.24 o
   8  -6   4      842.80      807.13     62.67 o
 -13  -5   4      567.25      573.79     30.33 o
 -12  -5   4      514.48      533.86     62.60 o
 -11  -5   4      129.94      139.82     17.35 o
 -10  -5   4      199.80      195.19     18.23 o
  -9  -5   4     1057.63      998.38     35.51 o
  -8  -5   4     2692.03     2709.30     67.81 o
  -7  -5   4     6621.78     6368.19    135.97 o
  -6  -5   4      956.42      913.87     32.50 o
  -5  -5   4      114.25      110.87     13.10 o
  -4  -5   4     4413.23     4441.05    102.07 o
  -3  -5   4    19672.09    19490.28    398.97 o
  -2  -5   4    11236.38    11226.77    191.67 o
  -1  -5   4     1114.44     1069.56     34.64 o
   0  -5   4      388.84      427.29     27.13 o
   1  -5   4     2822.87     2801.31     55.41 o
   2  -5   4     4745.27     4712.15     87.40 o
   3  -5   4     1964.23     1899.93     55.44 o
   4  -5   4      939.82      953.93     37.02 o
   5  -5   4        3.61       -8.53     11.96 o
   6  -5   4     1070.26     1075.59     43.09 o
   7  -5   4     2757.83     2838.53    120.37 o
   8  -5   4     2524.70     2710.78    120.46 o
   9  -5   4      231.13      238.71     41.62 o
 -13  -4   4       22.72        1.93     13.04 o
 -12  -4   4      328.27      325.93     22.56 o
 -11  -4   4      953.62      972.76     36.13 o
 -10  -4   4     1245.73     1272.87     41.32 o
  -9  -4   4     1364.45     1333.34     74.84 o
  -8  -4   4       14.67        6.93     10.23 o
  -7  -4   4     1319.06     1284.91     29.82 o
  -6  -4   4     6447.93     6392.12    110.02 o
  -5  -4   4    12061.48    12133.62    206.92 o
  -4  -4   4     8617.39     8797.13    187.09 o
  -3  -4   4      120.23      109.79     11.16 o
  -2  -4   4     7406.67     7412.64    158.27 o
  -1  -4   4     7153.40     7074.43    162.97 o
   0  -4   4    14453.16    14798.78    249.82 o
   1  -4   4     5690.79     5975.32    106.13 o
   2  -4   4      265.81      278.98     12.49 o
   3  -4   4      130.84      153.01     15.13 o
   4  -4   4     2826.25     2745.91     72.81 o
   5  -4   4     4992.46     5123.91    122.37 o
   6  -4   4     2096.71     2020.70    111.41 o
   7  -4   4      358.11      326.85     24.62 o
   8  -4   4      364.67      367.38     40.85 o
   9  -4   4     2767.95     2864.56    126.55 o
  10  -4   4     1905.95     1886.42    100.04 o
 -13  -3   4     1026.87      997.19     37.80 o
 -12  -3   4      802.61      858.79     34.13 o
 -11  -3   4      355.81      326.72     21.56 o
 -10  -3   4      115.58      111.48     17.53 o
  -9  -3   4     1582.44     1555.05     36.51 o
  -8  -3   4     3383.03     3313.56     97.12 o
  -7  -3   4     1731.86     1642.74     67.03 o
  -6  -3   4      873.30      869.63     22.29 o
  -5  -3   4       21.35       28.52      6.26 o
  -4  -3   4     7867.73     8309.21    143.67 o
  -3  -3   4     9401.61     9310.92    159.46 o
  -2  -3   4    15781.63    15064.52    308.28 o
  -1  -3   4     7587.62     7873.40    135.37 o
   0  -3   4      186.64      207.15      9.65 o
   1  -3   4     8888.50     9103.22    159.10 o
   2  -3   4    11428.28    11622.64    198.05 o
   3  -3   4    11220.87    11521.35    197.29 o
   4  -3   4     1717.97     1798.15     39.12 o
   5  -3   4      321.14      337.54     14.95 o
   6  -3   4      571.66      576.96     27.83 o
   7  -3   4     2579.80     2659.13     73.41 o
   8  -3   4     2106.81     2184.37     98.83 o
   9  -3   4      582.94      583.24     50.99 o
  10  -3   4        1.11       16.17     26.94 o
 -12  -2   4      198.37      219.82     15.59 o
 -11  -2   4     1134.47     1123.67     31.72 o
 -10  -2   4     3070.04     3087.36     62.59 o
  -9  -2   4      993.11      976.56     32.12 o
  -8  -2   4       23.15       28.93      7.93 o
  -7  -2   4      491.58      522.20     20.83 o
  -6  -2   4     3594.61     3547.91     65.13 o
  -5  -2   4     4604.32     4507.69     79.15 o
  -4  -2   4     7344.76     7415.68    124.12 o
  -3  -2   4      410.99      376.49     12.32 o
  -2  -2   4     1054.39     1113.95     31.08 o
  -1  -2   4    13190.38    12932.77    460.73 o
   0  -2   4    25346.48    24581.21    431.87 o
   1  -2   4     8853.58     9142.21    155.97 o
   2  -2   4      164.42      138.09      9.75 o
   3  -2   4     2645.17     2661.26     51.43 o
   4  -2   4     5278.33     5466.93     98.21 o
   5  -2   4     4872.35     5183.82     94.67 o
   6  -2   4     2461.85     2460.05     51.00 o
   7  -2   4      988.90     1010.15     36.40 o
   8  -2   4       39.00       70.35     24.62 o
   9  -2   4      587.20      653.59     51.95 o
  10  -2   4     1620.92     1687.83     87.53 o
  11  -2   4     1190.74     1301.05     79.23 o
 -13  -1   4     1198.85     1362.46     73.63 o
 -12  -1   4     2157.70     2236.85     97.09 o
 -11  -1   4     1120.90     1167.64     42.93 o
 -10  -1   4        2.80       -5.60      8.23 o
  -9  -1   4     1529.28     1480.29     35.84 o
  -8  -1   4     2875.47     2649.42     54.45 o
  -7  -1   4     2882.87     2763.59     53.97 o
  -6  -1   4     1710.28     1669.32     35.35 o
  -5  -1   4      380.77      406.25     26.58 o
  -4  -1   4     1310.24     1286.10     26.89 o
  -3  -1   4     8183.20     8277.50    136.28 o
  -2  -1   4    13291.48    13171.90    379.64 o
  -1  -1   4     2656.63     2639.47     84.11 o
   0  -1   4      100.95       99.28      6.16 o
   1  -1   4     8734.20     8791.90    149.44 o
   2  -1   4    24155.95    23995.48    398.27 o
   3  -1   4    17256.17    17476.95    292.48 o
   4  -1   4     2835.44     2878.06     54.69 o
   5  -1   4      447.64      481.90     16.60 o
   6  -1   4     2767.35     2812.35     74.65 o
   7  -1   4     5268.35     5424.03    124.00 o
   8  -1   4     2857.29     2847.03    113.03 o
   9  -1   4     1282.04     1298.64     70.20 o
  10  -1   4      110.87       81.89     27.57 o
  11  -1   4      274.08      273.81     39.20 o
  12  -1   4     1129.05     1145.39     73.82 o
 -12   0   4        5.77       22.50     21.63 o
 -11   0   4     1691.01     1745.77     82.80 o
 -10   0   4     3317.83     3389.29     87.92 o
  -9   0   4     2117.04     2066.13     59.47 o
  -8   0   4     1582.82     1465.02     40.73 o
  -7   0   4      294.83      301.42     14.03 o
  -6   0   4     3001.22     2931.46     55.51 o
  -5   0   4     6068.27     6223.27    106.46 o
  -4   0   4     4317.46     4519.75     78.14 o
  -3   0   4      167.08      173.79      7.48 o
  -2   0   4     1542.94     1673.20     36.79 o
  -1   0   4    12766.90    12391.57    356.22 o
   0   0   4    24173.50    23600.58    667.88 o
   1   0   4    13917.82    14277.73    238.36 o
   2   0   4      654.67      651.29     16.11 o
   3   0   4     1967.67     2037.02     44.78 o
   4   0   4    21477.05    21305.78    354.79 o
   5   0   4    15172.66    14749.06    373.85 o
   6   0   4     6446.77     6539.43    157.98 o
   7   0   4      717.90      736.59     37.23 o
   8   0   4      501.66      513.26     50.33 o
   9   0   4     1498.91     1382.47     44.30 o
  10   0   4     1823.00     1864.50     86.81 o
  11   0   4      908.35      961.58     60.79 o
  12   0   4      330.37      351.54     42.83 o
 -12   1   4     1595.26     1654.04     85.51 o
 -11   1   4     1578.77     1531.64     78.60 o
 -10   1   4      272.71      290.66     34.62 o
  -9   1   4      531.81      547.28     27.11 o
  -8   1   4     4537.32     4506.43    107.86 o
  -7   1   4     9228.65     8498.59    516.37 o
  -6   1   4     2071.97     1984.33     53.85 o
  -5   1   4       56.23       62.57      6.69 o
  -4   1   4     2828.02     2977.43     53.94 o
  -3   1   4     7510.50     7673.73    126.96 o
  -2   1   4     3567.95     3599.22     72.43 o
  -1   1   4     3058.58     3002.07     94.39 o
   0   1   4      271.97      267.43     17.14 o
   1   1   4     3794.91     3958.80     86.45 o
   2   1   4    19927.39    19384.82    396.06 o
   3   1   4    16987.68    16986.71    304.42 o
   4   1   4     9285.56     9578.81    162.82 o
   5   1   4       27.86       38.72      5.85 o
   6   1   4     5060.19     4998.80     88.78 o
   7   1   4     6959.47     6838.73    150.44 o
   8   1   4     5220.00     5287.88    121.02 o
   9   1   4     1305.68     1243.52     40.19 o
  10   1   4      171.30      165.77     18.52 o
  11   1   4      273.92      249.28     33.60 o
  12   1   4      540.64      539.16     47.36 o
  13   1   4      509.24      506.67     47.12 o
 -12   2   4      140.97      158.65     34.81 o
 -11   2   4     1532.39     1471.19     78.84 o
 -10   2   4     2115.44     2112.96     96.85 o
  -9   2   4     5171.24     4930.05    177.92 o
  -8   2   4      994.54      884.14     53.35 o
  -7   2   4      978.44      974.39     37.27 o
  -6   2   4     3319.86     3143.84     77.37 o
  -5   2   4     7212.00     7187.15    157.34 o
  -4   2   4     6063.58     6054.81    133.23 o
  -3   2   4      435.85      391.06     17.21 o
  -2   2   4       43.35       22.96      6.56 o
  -1   2   4     2365.64     2359.77     76.57 o
   0   2   4    17530.34    18070.62    514.10 o
   1   2   4     8006.74     8240.01    159.52 o
   2   2   4     4651.54     4866.79     81.56 o
   3   2   4      918.60      879.08     19.60 o
   4   2   4     7776.80     7751.97    128.63 o
   5   2   4    15410.30    15484.44    251.45 o
   6   2   4    12035.03    11964.46    197.01 o
   7   2   4      605.61      537.73     19.17 o
   8   2   4      188.16      204.09     37.42 o
   9   2   4     2265.06     2134.34     58.41 o
  10   2   4     3759.25     3611.00     89.65 o
  11   2   4     1845.66     1786.60     53.75 o
  12   2   4      312.09      243.53     33.80 o
  13   2   4       31.34       14.15     23.18 o
 -11   3   4      290.26      235.13     36.65 o
 -10   3   4        0.86      -14.63     20.66 o
  -9   3   4      577.16      554.90     46.54 o
  -8   3   4     3919.01     3705.24    140.84 o
  -7   3   4     5687.19     5590.16    193.95 o
  -6   3   4     5515.28     5726.28    129.59 o
  -5   3   4     1086.06     1054.05     99.68 o
  -4   3   4     2461.67     2343.18     58.38 o
  -3   3   4     8871.80     8719.15    185.57 o
  -2   3   4    14892.11    14486.66    300.14 o
  -1   3   4     5517.29     5842.92    173.38 o
   0   3   4        4.34        0.48      7.24 o
   1   3   4     2187.71     2238.36     46.97 o
   2   3   4     5587.10     5748.53    114.10 o
   3   3   4    10679.80    10923.13    177.21 o
   4   3   4     4957.97     4886.47     83.44 o
   5   3   4       61.38       53.72      6.40 o
   6   3   4     2159.83     2193.32     45.99 o
   7   3   4    11423.34    11508.62    191.24 o
   8   3   4     7917.42     7714.10    132.73 o
   9   3   4     3337.04     3225.92     87.36 o
  10   3   4       13.36       10.76      8.68 o
  11   3   4      887.94      817.85     52.00 o
  12   3   4     1177.16     1142.16     41.67 o
  13   3   4     1366.38     1427.16     74.84 o
 -11   4   4      298.42      288.39     40.75 o
 -10   4   4     1569.38     1478.29     81.45 o
  -9   4   4     1960.39     2018.95     96.47 o
  -8   4   4      838.77      745.28     53.21 o
  -7   4   4      109.72       88.40     23.95 o
  -6   4   4     3303.58     3121.32    119.93 o
  -5   4   4    11972.47    12093.85    272.55 o
  -4   4   4     9163.35     9254.85    374.76 o
  -3   4   4     4280.33     4369.99     98.36 o
  -2   4   4       73.86       96.14      9.21 o
  -1   4   4     6936.64     6990.60    149.83 o
   0   4   4     1670.92     1624.10     56.25 o
   1   4   4     3891.83     3941.34    122.10 o
   2   4   4     3328.37     3494.11     95.74 o
   3   4   4      116.03      126.49      8.16 o
   4   4   4     2863.76     2840.48     51.42 o
   5   4   4    10251.75    10551.50    173.83 o
   6   4   4     4396.60     4371.54     77.82 o
   7   4   4     1916.11     1914.29     40.20 o
   8   4   4      232.50      227.01     13.01 o
   9   4   4     5070.61     4992.00     91.05 o
  10   4   4     4679.47     4606.28     86.22 o
  11   4   4     2151.62     2105.97     61.88 o
  12   4   4      685.43      653.63     31.57 o
  13   4   4        4.05       -8.41     21.78 o
 -10   5   4       22.20       24.19     23.95 o
  -9   5   4      358.17      362.98     42.63 o
  -8   5   4     2094.49     1969.41     92.85 o
  -7   5   4     3576.31     3403.77    133.11 o
  -6   5   4     3875.74     3750.48    139.87 o
  -5   5   4      954.93      922.28     53.59 o
  -4   5   4      293.01      338.12     19.80 o
  -3   5   4     7045.83     6959.36    213.00 o
  -2   5   4     9606.71     8909.07    189.20 o
  -1   5   4     7821.54     8100.00    172.66 o
   0   5   4     1817.27     2142.46     71.41 o
   1   5   4      367.00      332.61     22.02 o
   2   5   4     4649.37     4736.01    143.54 o
   3   5   4     5504.99     5762.28    116.31 o
   4   5   4     1918.11     1901.29     59.15 o
   5   5   4      901.74      973.83     34.75 o
   6   5   4     1342.92     1397.45     30.97 o
   7   5   4     3741.65     3724.41     69.07 o
   8   5   4     6087.14     6166.88    108.76 o
   9   5   4     4268.43     4205.64     78.88 o
  10   5   4       64.14       66.06     19.38 o
  11   5   4      621.27      574.84     22.55 o
  12   5   4     2242.94     2171.76     83.95 o
  13   5   4     1731.83     1617.70     42.27 o
  14   5   4      564.64      542.51     30.84 o
  -9   6   4      699.98      694.68     56.73 o
  -8   6   4      273.07      262.32     37.66 o
  -7   6   4      108.78      128.09     28.00 o
  -6   6   4     1428.46     1395.01     72.33 o
  -5   6   4     4488.36     4540.42    162.81 o
  -4   6   4     7194.21     7250.86    238.90 o
  -3   6   4     4139.79     3838.02    136.88 o
  -2   6   4      217.83      222.92     24.12 o
  -1   6   4     3731.40     3634.39     83.61 o
   0   6   4    11533.13    11602.13    243.50 o
   1   6   4    10538.82    11041.37    321.89 o
   2   6   4      333.33      343.81     21.58 o
   3   6   4        7.39        3.52      8.79 o
   4   6   4     3446.79     3522.19     76.25 o
   5   6   4     4761.99     5099.80    117.54 o
   6   6   4     3896.30     4000.85     62.29 o
   7   6   4     2064.46     2018.56     43.29 o
   8   6   4      143.07      143.19     11.08 o
   9   6   4     2526.44     2532.15     52.84 o
  10   6   4     3512.64     3548.08     69.83 o
  11   6   4     2324.71     2313.83     51.40 o
  12   6   4      516.22      524.37     22.56 o
  13   6   4      101.39      113.78     15.58 o
  14   6   4      387.50      384.44     21.52 o
  -9   7   4      513.87      528.69     50.55 o
  -8   7   4     1021.24     1094.31     69.43 o
  -7   7   4     1291.32     1267.25     71.84 o
  -6   7   4     1041.92      987.22     60.11 o
  -5   7   4       79.98       99.46     26.12 o
  -4   7   4     1151.86     1127.77     61.08 o
  -3   7   4     4389.94     4313.21    153.05 o
  -2   7   4     9885.35     9714.88    307.22 o
  -1   7   4     6608.65     6383.94    139.42 o
   0   7   4      288.47      247.84     14.90 o
   1   7   4     1142.32     1235.84     42.85 o
   2   7   4     9790.72    10036.96    292.64 o
   3   7   4     7413.57     7856.99    234.31 o
   4   7   4     2945.86     3077.67    103.18 o
   5   7   4      159.47      149.16     18.52 o
   6   7   4      461.72      484.06     21.91 o
   7   7   4     1768.74     1789.55     53.11 o
   8   7   4     2480.98     2497.26     51.35 o
   9   7   4      461.95      476.53     18.95 o
  10   7   4      222.18      220.75     14.58 o
  11   7   4       69.62       90.37     12.21 o
  12   7   4     1441.65     1399.17     37.84 o
  13   7   4     1427.11     1562.48     41.85 o
  14   7   4      616.92      635.57     27.13 o
  -8   8   4      156.18      135.29     33.99 o
  -7   8   4       35.73       42.10     25.88 o
  -6   8   4      920.77      907.70     58.18 o
  -5   8   4     1942.51     1757.99     84.06 o
  -4   8   4     2619.15     2508.58    104.14 o
  -3   8   4     1332.58     1361.84     67.88 o
  -2   8   4        0.30       34.04     19.17 o
  -1   8   4     1953.53     1885.21     79.28 o
   0   8   4     9489.68     9446.75    201.86 o
   1   8   4     8913.89     9105.75    195.78 o
   2   8   4     5397.09     5561.10    168.94 o
   3   8   4       52.13       80.20     14.10 o
   4   8   4     1603.48     1643.46     63.83 o
   5   8   4     2207.13     2003.94     76.14 o
   6   8   4     3559.62     3447.50     65.06 o
   7   8   4     1237.82     1303.46     40.00 o
   8   8   4      115.09      107.13     14.51 o
   9   8   4      109.25      126.55     25.30 o
  10   8   4     1028.39     1044.96     29.97 o
  11   8   4     2125.24     2203.02     50.40 o
  12   8   4      543.11      551.30     23.61 o
  13   8   4       12.14       34.26     15.51 o
  14   8   4      461.99      541.49     32.12 o
  -7   9   4     1121.25     1158.04     72.57 o
  -6   9   4      755.54      791.68     56.78 o
  -5   9   4       10.75       25.88     24.29 o
  -4   9   4      336.26      313.93     35.73 o
  -3   9   4     1594.84     1577.95     74.06 o
  -2   9   4     3704.02     3618.29    133.79 o
  -1   9   4     3536.66     3400.54    125.53 o
   0   9   4     2479.76     2358.66     93.04 o
   1   9   4      597.20      626.10     25.78 o
   2   9   4     4612.76     4516.08    103.35 o
   3   9   4     6793.35     6737.34    204.91 o
   4   9   4     8654.80     8395.38    253.53 o
   5   9   4     1204.62     1162.72     37.71 o
   6   9   4      280.96      275.32     17.11 o
   7   9   4     1832.89     1934.30     68.40 o
   8   9   4     1851.97     1894.96     53.62 o
   9   9   4     1693.31     1611.04     61.92 o
  10   9   4      179.61      164.39     18.19 o
  11   9   4      372.64      347.40     65.04 o
  12   9   4      668.34      691.60     34.14 o
  13   9   4      740.79      800.40     37.84 o
  -6  10   4      549.40      611.92     52.72 o
  -5  10   4     1140.61     1084.31     65.90 o
  -4  10   4     1191.40     1054.81     62.86 o
  -3  10   4      294.92      309.68     35.29 o
  -2  10   4        0.94       22.69     20.23 o
  -1  10   4     1535.39     1491.42     70.15 o
   0  10   4     4103.43     3870.75    139.10 o
   1  10   4     4896.54     4574.65    157.30 o
   2  10   4     2199.99     2109.38    206.04 o
   3  10   4        6.53       13.14     22.06 o
   4  10   4     1996.50     1977.43     74.84 o
   5  10   4     6310.25     6476.29    145.41 o
   6  10   4     3662.25     3745.80    100.55 o
   7  10   4      752.84      774.18     25.41 o
   8  10   4       21.57       22.45     15.18 o
   9  10   4      643.85      607.60     30.22 o
  10  10   4      995.07     1050.42     40.35 o
  11  10   4      601.07      645.52     33.04 o
  12  10   4      115.89      158.45     20.74 o
  13  10   4        0.70       16.86     16.05 o
  -5  11   4       82.41      119.06     30.80 o
  -4  11   4      145.02      173.77     31.91 o
  -3  11   4     1510.05     1463.86     74.74 o
  -2  11   4     1354.71     1246.20     66.00 o
  -1  11   4      959.18     1000.54     58.32 o
   0  11   4       49.73       85.85     21.97 o
   1  11   4      488.35      421.16     34.57 o
   2  11   4     1358.57     1393.03     64.70 o
   3  11   4     5302.22     5358.12    122.21 o
   4  11   4     3417.43     3331.76     68.25 o
   5  11   4      442.82      429.37     23.81 o
   6  11   4      218.78      218.06     18.81 o
   7  11   4     2472.42     2307.90    105.16 o
   8  11   4     3004.55     2956.86     76.41 o
   9  11   4     1193.75     1164.65     42.32 o
  10  11   4      180.08      171.21     29.02 o
  11  11   4       10.03        7.66     14.95 o
  12  11   4      285.45      287.03     25.67 o
  13  11   4      359.04      374.67     28.40 o
  -3  12   4      586.71      587.06     48.19 o
  -2  12   4        0.52        3.57     19.94 o
  -1  12   4      506.79      502.42     40.85 o
   0  12   4     1186.53     1140.95     61.27 o
   1  12   4     1931.43     1957.34     84.44 o
   2  12   4     1125.61     1068.14     55.67 o
   3  12   4       77.88      105.35     22.31 o
   4  12   4     1394.87     1496.02     38.63 o
   5  12   4     3842.01     4080.63    100.13 o
   6  12   4     3950.79     4273.72    104.60 o
   7  12   4     1944.56     2004.78     59.32 o
   8  12   4       85.20       88.82     16.63 o
   9  12   4      413.63      443.05     27.64 o
  10  12   4     1329.27     1411.77     77.30 o
  11  12   4      904.98      865.06     39.57 o
  12  12   4      481.11      479.67     31.84 o
  -2  13   4     1141.29     1058.43     63.88 o
  -1  13   4     1091.47     1041.92     60.59 o
   0  13   4       19.25       42.78     22.98 o
   1  13   4      163.53      165.22     27.96 o
   2  13   4      950.83      897.56     57.46 o
   3  13   4     1788.59     1595.62     77.49 o
   4  13   4     1020.71     1056.84     61.27 o
   5  13   4      272.61      271.87     33.46 o
   6  13   4       48.45       67.32     15.70 o
   7  13   4     1083.80     1184.02     44.04 o
   8  13   4     2471.99     2610.84     72.65 o
   9  13   4     2047.92     2096.51     63.24 o
  10  13   4      457.13      430.93     28.95 o
  11  13   4       18.00       22.74     17.19 o
   0  14   4      617.43      558.72     50.12 o
   1  14   4      589.24      554.23     48.14 o
   2  14   4      250.82      223.50     34.76 o
   3  14   4       12.68        9.70     21.49 o
   4  14   4      231.97      226.92     33.51 o
   5  14   4      700.57      725.24     51.71 o
   6  14   4     1848.58     1980.42     89.90 o
   7  14   4      996.10     1106.33     43.76 o
   8  14   4       22.14       25.74     15.71 o
   9  14   4      371.10      408.81     28.30 o
  10  14   4      997.42     1098.75     45.65 o
   3  15   4      970.20     1050.47     67.02 o
   4  15   4      624.45      581.12     48.91 o
   5  15   4      194.09      194.33     34.38 o
   6  15   4       74.31      101.73     30.51 o
   7  15   4      807.97      915.91     60.74 o
   8  15   4     1105.79     1188.17     66.19 o
  -8 -12   5       19.01       20.92     16.10 o
  -7 -12   5      439.62      375.53     27.79 o
  -6 -12   5     1689.53     1697.11     57.54 o
  -5 -12   5     2071.41     1945.71     92.80 o
  -4 -12   5      420.72      462.54     45.96 o
  -3 -12   5       40.54       25.11     26.89 o
  -2 -12   5     1437.53     1484.18     80.73 o
 -10 -11   5       72.12       49.40     13.71 o
  -9 -11   5      517.08      528.87     25.42 o
  -8 -11   5      772.79      739.09     35.84 o
  -7 -11   5      651.38      677.44     34.81 o
  -6 -11   5       99.56      113.95     18.40 o
  -5 -11   5      350.09      311.58     24.47 o
  -4 -11   5     1682.71     1647.76     81.79 o
  -3 -11   5     2267.66     2069.99     95.74 o
  -2 -11   5     1846.60     1717.38     83.91 o
  -1 -11   5       97.05       77.11     29.07 o
   0 -11   5      445.34      457.86     46.40 o
   1 -11   5     1220.53     1149.93     71.31 o
 -11 -10   5      779.04      815.79     38.08 o
 -10 -10   5      926.84      928.56     32.61 o
  -9 -10   5      474.46      468.75     37.81 o
  -8 -10   5       14.37       13.50     13.81 o
  -7 -10   5      499.23      459.49     39.49 o
  -6 -10   5      916.40      841.25     36.97 o
  -5 -10   5     1258.06     1272.48     45.72 o
  -4 -10   5     1206.41     1139.39     70.81 o
  -3 -10   5        1.71       25.49     21.49 o
  -2 -10   5     1513.17     1393.65     72.76 o
  -1 -10   5     3561.08     3485.03    136.06 o
   0 -10   5     4478.83     4437.53    163.58 o
   1 -10   5     1534.48     1516.24     79.38 o
   2 -10   5       19.50       48.09     25.06 o
   3 -10   5     1085.81     1134.38     71.02 o
 -11  -9   5      223.21      248.63     23.15 o
 -10  -9   5       97.02      102.08     18.38 o
  -9  -9   5      961.91      927.10     30.89 o
  -8  -9   5     1456.94     1437.98     38.97 o
  -7  -9   5     1048.40      952.17     38.07 o
  -6  -9   5      277.45      307.83     22.84 o
  -5  -9   5      171.99      149.29     17.42 o
  -4  -9   5     1204.71     1165.05     43.14 o
  -3  -9   5     3319.94     3182.89     83.01 o
  -2  -9   5     3070.71     3008.98     78.97 o
  -1  -9   5      168.47      180.24     30.37 o
   0  -9   5      485.12      434.87     41.47 o
   1  -9   5     3544.37     3578.94    137.36 o
   2  -9   5     5497.11     5987.43    207.80 o
   3  -9   5     2212.76     2332.83    103.32 o
   4  -9   5      262.42      310.16     39.69 o
 -12  -8   5      327.63      314.66     25.34 o
 -11  -8   5     1510.51     1450.01     49.93 o
 -10  -8   5     2063.90     1998.85     66.51 o
  -9  -8   5     1089.50     1035.81     39.82 o
  -8  -8   5       35.10       39.57     11.34 o
  -7  -8   5      578.57      500.76     27.86 o
  -6  -8   5     1629.13     1539.72     49.57 o
  -5  -8   5     2162.44     2132.98     61.12 o
  -4  -8   5      915.20      873.53     34.82 o
  -3  -8   5        1.01        1.04      9.67 o
  -2  -8   5      410.24      422.40     33.94 o
  -1  -8   5     2893.35     2810.70     73.39 o
   0  -8   5     4644.59     4660.11    163.53 o
   1  -8   5     2152.41     2082.25     90.09 o
   2  -8   5       38.60       53.35     24.33 o
   3  -8   5     1597.00     1615.51     54.68 o
   4  -8   5     3894.64     4150.30    109.23 o
   5  -8   5     2679.72     3055.89     88.68 o
   6  -8   5      913.28     1079.21     48.76 o
 -12  -7   5      940.50      937.24    100.84 o
 -11  -7   5      421.77      453.12     33.48 o
 -10  -7   5       70.39       73.50     15.92 o
  -9  -7   5     1817.15     1676.87     51.19 o
  -8  -7   5     3171.61     3078.65     63.86 o
  -7  -7   5     3384.34     3264.60     92.27 o
  -6  -7   5      813.16      796.65     32.97 o
  -5  -7   5      294.65      255.25     19.64 o
  -4  -7   5     1462.04     1415.46     45.27 o
  -3  -7   5     3737.24     3573.63     88.11 o
  -2  -7   5     2618.03     2495.79     66.25 o
  -1  -7   5      856.90      903.00     32.91 o
   0  -7   5        6.90       23.84     17.60 o
   1  -7   5     3354.22     3354.29     85.10 o
   2  -7   5     5826.81     5778.26    136.49 o
   3  -7   5     2953.16     2848.78     79.03 o
   4  -7   5      677.49      658.35     34.40 o
   5  -7   5      278.72      324.81     27.05 o
   6  -7   5     2060.03     2221.12     71.66 o
   7  -7   5     2105.59     2402.70    111.97 o
 -13  -6   5        8.82       12.32     14.99 o
 -12  -6   5      343.02      319.06     24.03 o
 -11  -6   5     1145.64     1097.57     40.82 o
 -10  -6   5     3316.57     3195.91     80.85 o
  -9  -6   5     2255.02     2170.78     59.93 o
  -8  -6   5        1.81       19.19     11.54 o
  -7  -6   5     1625.24     1642.22     41.10 o
  -6  -6   5     5284.92     5244.81    122.08 o
  -5  -6   5     8066.45     7862.74    173.23 o
  -4  -6   5     1671.72     1683.60     73.51 o
  -3  -6   5       20.40       14.07      9.74 o
  -2  -6   5      804.67      833.56     30.54 o
  -1  -6   5     3077.69     3101.49     60.88 o
   0  -6   5     3903.40     3895.86     74.67 o
   1  -6   5     1547.00     1621.82     37.48 o
   2  -6   5       48.20       55.52     13.17 o
   3  -6   5      586.74      555.34     47.17 o
   4  -6   5     3617.83     3598.52     94.33 o
   5  -6   5     5269.70     5368.75    197.16 o
   6  -6   5     1678.50     1606.75     56.54 o
   7  -6   5       10.97      -14.39     23.95 o
   8  -6   5      516.32      514.06     51.95 o
 -13  -5   5      584.43      601.00     31.81 o
 -12  -5   5      748.25      732.44     33.21 o
 -11  -5   5      184.70      204.41     19.49 o
 -10  -5   5      401.31      381.17     22.77 o
  -9  -5   5     1678.90     1681.52     60.55 o
  -8  -5   5     4427.52     4309.35    101.95 o
  -7  -5   5     7367.87     7437.82    156.85 o
  -6  -5   5      838.75      857.22     25.05 o
  -5  -5   5      230.66      240.30     30.06 o
  -4  -5   5     2373.43     2226.46    180.65 o
  -3  -5   5     8380.39     8209.01    177.41 o
  -2  -5   5     4615.72     4546.87    104.27 o
  -1  -5   5     1414.28     1409.31     56.89 o
   0  -5   5       46.33       58.64      7.96 o
   1  -5   5     1095.75     1132.48     42.45 o
   2  -5   5     2706.44     2897.06     58.50 o
   3  -5   5     4711.31     4485.53    136.88 o
   4  -5   5     2143.25     2066.20     60.84 o
   5  -5   5       98.36      109.08     18.30 o
   6  -5   5     2470.09     2491.33     73.34 o
   7  -5   5     4416.27     4593.43    172.80 o
   8  -5   5     2493.32     2585.92    117.32 o
   9  -5   5      372.17      422.18     49.97 o
 -13  -4   5        1.41       -3.02     13.24 o
 -12  -4   5      192.00      196.98     19.84 o
 -11  -4   5     1170.70     1126.39     39.81 o
 -10  -4   5     1410.31     1403.57     65.25 o
  -9  -4   5     1418.07     1369.90     42.38 o
  -8  -4   5      653.68      616.20     26.33 o
  -7  -4   5      453.89      459.02     33.15 o
  -6  -4   5     7618.53     7517.69    155.84 o
  -5  -4   5    12109.03    11799.40    279.31 o
  -4  -4   5     8676.79     8731.97    151.69 o
  -3  -4   5     2129.19     2024.86     53.38 o
  -2  -4   5      755.77      745.73     26.88 o
  -1  -4   5     6547.32     6739.81    118.83 o
   0  -4   5     8304.77     8747.78    176.52 o
   1  -4   5     3529.93     3703.23     69.98 o
   2  -4   5     1238.06     1268.40     31.59 o
   3  -4   5      121.34      112.12     10.01 o
   4  -4   5     4535.00     4599.29     86.78 o
   5  -4   5     4655.01     4556.98    366.24 o
   6  -4   5     1949.93     2066.43     70.23 o
   7  -4   5      306.16      236.19     34.62 o
   8  -4   5      955.26      948.98     64.12 o
   9  -4   5     2428.49     2466.23    113.90 o
 -13  -3   5      521.84      539.82     28.81 o
 -12  -3   5      513.24      480.38     26.44 o
 -11  -3   5      222.99      228.14     18.84 o
 -10  -3   5       21.16       23.46     16.32 o
  -9  -3   5      982.05      916.31     32.41 o
  -8  -3   5     5067.04     4777.15     87.45 o
  -7  -3   5     5402.09     5387.53    117.55 o
  -6  -3   5     2527.67     2503.31    118.85 o
  -5  -3   5       49.72       57.84      8.07 o
  -4  -3   5     7657.16     7790.05    150.02 o
  -3  -3   5    15202.91    14654.76    302.26 o
  -2  -3   5    13727.44    13675.30    282.36 o
  -1  -3   5     5654.32     5666.88    101.39 o
   0  -3   5      479.56      548.14     16.63 o
   1  -3   5     3847.28     3980.56     76.84 o
   2  -3   5     5871.55     5879.14    105.18 o
   3  -3   5     5141.37     5282.39     96.06 o
   4  -3   5      619.62      613.65     26.56 o
   5  -3   5       11.17       42.71     10.26 o
   6  -3   5      894.43      918.94     40.24 o
   7  -3   5     2827.49     2807.25    115.20 o
   8  -3   5     2322.34     2192.57    100.62 o
   9  -3   5      684.77      740.59     58.37 o
  10  -3   5       56.93       99.56     33.02 o
 -12  -2   5      273.11      293.93     22.96 o
 -11  -2   5      734.92      789.57     31.60 o
 -10  -2   5     1320.58     1266.52     40.89 o
  -9  -2   5     1080.82     1101.01     29.50 o
  -8  -2   5        8.50       17.96      7.75 o
  -7  -2   5      921.06      916.10     24.34 o
  -6  -2   5     3286.87     3289.87     61.45 o
  -5  -2   5     8223.41     8323.55    150.96 o
  -4  -2   5     9932.25    10039.68    165.96 o
  -3  -2   5      556.82      507.27     22.93 o
  -2  -2   5     2607.13     2617.61     62.49 o
  -1  -2   5    16495.38    16138.80    329.55 o
   0  -2   5    15654.45    15333.72    257.88 o
   1  -2   5     3974.86     3830.12     70.26 o
   2  -2   5      831.55      808.07     21.01 o
   3  -2   5      910.87      882.30     22.93 o
   4  -2   5     2412.96     2444.10     49.42 o
   5  -2   5     1482.72     1503.38     34.81 o
   6  -2   5     3040.04     3102.25     63.16 o
   7  -2   5     1010.56      994.07     57.60 o
   8  -2   5      242.89      255.41     32.88 o
   9  -2   5     1315.88     1416.64     77.73 o
  10  -2   5     2519.59     2675.29    118.72 o
  11  -2   5     1117.88     1179.57     77.35 o
 -12  -1   5     1195.42     1307.86     68.61 o
 -11  -1   5      302.40      325.25     17.50 o
 -10  -1   5       16.95       20.09      9.34 o
  -9  -1   5      474.63      459.84     18.72 o
  -8  -1   5     2042.62     1996.59     56.00 o
  -7  -1   5     2446.95     2446.74     49.33 o
  -6  -1   5     1133.94     1098.67     26.40 o
  -5  -1   5       24.53       39.30      9.46 o
  -4  -1   5     2190.58     2138.47     41.01 o
  -3  -1   5    15196.28    15390.07    249.36 o
  -2  -1   5    23436.56    22098.68    630.56 o
  -1  -1   5     2950.96     2943.84     67.52 o
   0  -1   5      434.40      505.97     15.79 o
   1  -1   5     2288.74     2008.40     39.73 o
   2  -1   5    20350.33    20306.65    339.16 o
   3  -1   5     9446.61     9774.40    167.60 o
   4  -1   5     3962.45     4060.29     74.88 o
   5  -1   5     1792.48     1842.87     39.25 o
   6  -1   5     1029.53     1030.70     36.16 o
   7  -1   5     3205.54     3185.86     79.51 o
   8  -1   5     2399.64     2375.42    100.43 o
   9  -1   5     1310.34     1230.17     67.69 o
  10  -1   5        2.70      -13.52     22.11 o
  11  -1   5      733.49      782.26     60.11 o
 -12   0   5       25.60       51.37     24.53 o
 -11   0   5      823.22      826.05     53.79 o
 -10   0   5     2138.94     2085.04     91.57 o
  -9   0   5     1127.19     1130.51     70.15 o
  -8   0   5       20.41       39.30     13.00 o
  -7   0   5      514.17      509.68     32.90 o
  -6   0   5     2190.19     2170.43     43.82 o
  -5   0   5     6676.00     6870.04    117.04 o
  -4   0   5     3807.61     3915.65     69.08 o
  -3   0   5      264.80      255.49      9.39 o
  -2   0   5       25.55       31.68     11.01 o
  -1   0   5    12484.42    12170.30    353.04 o
   0   0   5    32636.54    30871.43    872.65 o
   1   0   5    26274.98    25834.90    428.01 o
   2   0   5     6319.68     6677.47    115.93 o
   3   0   5      756.31      765.85     20.07 o
   4   0   5     7578.63     7769.89    134.67 o
   5   0   5     9066.58     9279.99    160.09 o
   6   0   5     4542.48     4582.00    110.41 o
   7   0   5      417.70      445.36     22.79 o
   8   0   5       10.95        8.48     13.88 o
   9   0   5      695.47      605.60     44.37 o
  10   0   5     1515.64     1499.54     76.14 o
  11   0   5      863.67      843.39     57.75 o
  12   0   5      290.41      295.29     39.93 o
 -12   1   5     1277.46     1247.55     72.47 o
 -11   1   5      841.36      867.29     58.32 o
 -10   1   5       12.22        2.32     19.75 o
  -9   1   5      984.87      929.50     36.77 o
  -8   1   5     2195.33     2184.69     63.44 o
  -7   1   5     1829.26     1737.28     51.31 o
  -6   1   5      559.89      565.98     25.21 o
  -5   1   5       23.68       41.22     10.44 o
  -4   1   5     1880.23     1801.77     35.60 o
  -3   1   5     7198.78     7048.31    117.40 o
  -2   1   5     6610.84     6512.37    165.24 o
  -1   1   5     8914.81     9353.34    274.10 o
   0   1   5     3061.20     3497.20    111.19 o
   1   1   5     9461.10     9718.45    283.90 o
   2   1   5    17715.81    17766.10    365.37 o
   3   1   5    12790.80    12290.11    256.58 o
   4   1   5     8380.24     8534.79    146.59 o
   5   1   5        1.12        1.72      4.31 o
   6   1   5     1689.73     1669.10     35.16 o
   7   1   5     1781.26     1694.41     49.05 o
   8   1   5     2929.88     2908.21     75.13 o
   9   1   5     1317.82     1267.49     42.41 o
  10   1   5       53.91       54.08     13.44 o
  11   1   5      115.70       87.78     25.06 o
  12   1   5      892.31      864.05     60.21 o
 -11   2   5      772.83      868.88     60.35 o
 -10   2   5     2208.04     2304.15    102.94 o
  -9   2   5     2704.05     2562.27    108.34 o
  -8   2   5      443.59      414.53     30.37 o
  -7   2   5       92.87       82.47     13.27 o
  -6   2   5     2005.72     1818.78    183.11 o
  -5   2   5     5705.73     5643.89    127.78 o
  -4   2   5     1911.26     1955.72     51.87 o
  -3   2   5     1320.33     1359.74     38.41 o
  -2   2   5       12.93       17.72      9.46 o
  -1   2   5     9475.98     9639.61    282.11 o
   0   2   5    11335.93    11476.05    333.29 o
   1   2   5    10160.52    10691.28    311.03 o
   2   2   5     4381.50     4679.75    103.29 o
   3   2   5      940.20      933.39     28.28 o
   4   2   5     8921.12     8661.11    184.99 o
   5   2   5    12115.69    12166.41    256.83 o
   6   2   5     7451.40     7161.95    155.98 o
   7   2   5     1112.63     1030.84     33.65 o
   8   2   5      161.03      161.12     27.79 o
   9   2   5     1314.51     1246.77     40.65 o
  10   2   5     1218.33     1197.96     65.86 o
  11   2   5     1062.99      985.53     59.10 o
  12   2   5      214.51      211.52     32.98 o
  13   2   5       26.68       23.75     24.48 o
 -11   3   5      818.73      816.88     60.50 o
 -10   3   5      167.83      169.42     33.07 o
  -9   3   5      334.89      349.42     39.35 o
  -8   3   5     3592.26     3479.81    134.80 o
  -7   3   5     6196.46     6151.00    209.35 o
  -6   3   5     2835.26     2740.56     69.99 o
  -5   3   5       61.78       71.42     11.46 o
  -4   3   5     2379.22     2282.62     58.83 o
  -3   3   5     6778.18     6918.83    151.12 o
  -2   3   5     6016.38     6043.96    150.90 o
  -1   3   5     2192.16     2149.60     73.39 o
   0   3   5      108.73      130.02     14.48 o
   1   3   5     3717.11     4040.65     81.18 o
   2   3   5    10224.61    10265.39    199.21 o
   3   3   5    14866.40    14810.12    239.55 o
   4   3   5     7495.84     7709.71    143.16 o
   5   3   5      146.23      140.12      8.67 o
   6   3   5     3328.93     3238.49     60.18 o
   7   3   5     7786.50     7479.19    316.61 o
   8   3   5     5130.12     4994.71     90.49 o
   9   3   5     1965.48     1936.00     54.92 o
  10   3   5      316.67      289.41     19.82 o
  11   3   5      132.30      115.28     15.64 o
  12   3   5      550.45      493.08     61.82 o
  13   3   5      606.27      595.36     48.57 o
 -10   4   5     2209.25     2328.29    108.63 o
  -9   4   5     2285.23     2260.84    103.90 o
  -8   4   5      981.82     1047.14     61.61 o
  -7   4   5       16.82       15.40     19.60 o
  -6   4   5     5218.52     5031.59    176.37 o
  -5   4   5     6878.33     7233.35    159.91 o
  -4   4   5     1498.90     1507.04     43.07 o
  -3   4   5      564.61      560.60     22.34 o
  -2   4   5     1077.69     1118.07     33.57 o
  -1   4   5     4822.85     4969.50    151.80 o
   0   4   5     1799.77     1792.51     63.78 o
   1   4   5     2271.04     2178.46     47.17 o
   2   4   5     1822.74     1807.11     40.71 o
   3   4   5      120.48      112.86     10.04 o
   4   4   5     7127.62     6793.09    114.04 o
   5   4   5    12366.70    12440.96    204.02 o
   6   4   5     9157.58     9115.21    152.95 o
   7   4   5     2560.37     2638.78     51.99 o
   8   4   5      112.37      140.54     22.15 o
   9   4   5     2641.75     2512.58     52.35 o
  10   4   5     2916.66     2885.49     59.37 o
  11   4   5     2011.81     1959.89     45.76 o
  12   4   5      509.65      508.18     27.90 o
  13   4   5        2.95       20.67     13.69 o
 -10   5   5       29.03       22.55     24.38 o
  -9   5   5      349.30      319.05     40.75 o
  -8   5   5     2057.91     1919.59     91.93 o
  -7   5   5     3886.26     3908.94    148.85 o
  -6   5   5     2435.02     2214.98     95.60 o
  -5   5   5      255.77      184.87     26.84 o
  -4   5   5      463.38      475.19     21.36 o
  -3   5   5     4130.84     4134.50     95.58 o
  -2   5   5     5172.40     5009.32    112.74 o
  -1   5   5     1602.62     1594.22     43.25 o
   0   5   5      269.66      327.11     22.26 o
   1   5   5      881.88      881.72     38.87 o
   2   5   5     7392.40     7344.16    156.41 o
   3   5   5     6620.61     6607.49    131.94 o
   4   5   5     5045.74     5033.65    103.44 o
   5   5   5      507.50      516.09     15.95 o
   6   5   5     2084.78     2010.19     40.96 o
   7   5   5     6577.57     6500.85    144.79 o
   8   5   5     7177.04     7336.60    127.54 o
   9   5   5     3388.04     3199.14     63.38 o
  10   5   5       53.59       42.55     10.30 o
  11   5   5      393.78      400.31     19.29 o
  12   5   5      903.41      867.34     28.97 o
  13   5   5      808.67      777.94     36.38 o
  -9   6   5     1089.49     1088.32     70.15 o
  -8   6   5     1044.30      974.37     63.83 o
  -7   6   5        7.34       24.24     21.10 o
  -6   6   5     1353.98     1268.89     67.69 o
  -5   6   5     4158.05     4102.17    150.74 o
  -4   6   5    11353.44    11082.70    351.01 o
  -3   6   5     4514.93     4479.61    102.54 o
  -2   6   5      605.39      583.20     23.06 o
  -1   6   5     4505.91     4454.96    101.59 o
   0   6   5    10240.17    10672.74    311.18 o
   1   6   5     7770.40     8478.91    252.13 o
   2   6   5      523.01      601.16     33.17 o
   3   6   5      230.97      227.81     12.23 o
   4   6   5     2804.13     2966.85     96.27 o
   5   6   5     5674.67     5489.39    172.34 o
   6   6   5     5286.48     5323.92     80.62 o
   7   6   5     2048.47     1942.52     41.24 o
   8   6   5      215.76      206.90     12.93 o
   9   6   5     2338.23     2184.59     47.04 o
  10   6   5     3783.10     3684.21     72.33 o
  11   6   5     2456.37     2453.37     54.60 o
  12   6   5      292.68      287.99     18.08 o
  13   6   5        0.83        4.69     10.65 o
  -8   7   5     1321.33     1293.90     75.46 o
  -7   7   5     2686.77     2471.93    109.31 o
  -6   7   5     2309.56     2308.11    102.16 o
  -5   7   5      796.32      708.10     48.38 o
  -4   7   5      964.65      932.42     55.96 o
  -3   7   5     8238.14     7960.94    260.58 o
  -2   7   5     8761.93     8500.69    273.71 o
  -1   7   5     5030.67     4831.01    166.60 o
   0   7   5      394.50      378.42     37.88 o
   1   7   5     2060.18     2075.78     74.40 o
   2   7   5     4117.91     4226.69    137.12 o
   3   7   5     4154.14     4089.66    129.93 o
   4   7   5     3030.85     2973.53     98.49 o
   5   7   5      113.56       96.26     10.95 o
   6   7   5      768.25      774.47     23.39 o
   7   7   5     2766.31     2726.97     65.69 o
   8   7   5     4933.12     4931.39     90.16 o
   9   7   5     2006.75     1941.83     43.83 o
  10   7   5       73.15       80.74     11.25 o
  11   7   5      492.50      504.75     21.57 o
  12   7   5     1791.10     1801.72     44.88 o
  13   7   5     1516.00     1555.57     73.20 o
  14   7   5      683.30      730.51     42.33 o
  -8   8   5       45.93      106.99     33.02 o
  -7   8   5       39.54       44.71     26.80 o
  -6   8   5      724.30      746.87     53.01 o
  -5   8   5     3638.10     3480.39    136.78 o
  -4   8   5     3530.15     3451.09    132.39 o
  -3   8   5     1653.17     1489.30     72.33 o
  -2   8   5      232.33      174.25     26.51 o
  -1   8   5     2470.29     2472.75     97.63 o
   0   8   5     7986.91     7521.11    167.59 o
   1   8   5     5102.73     5081.09    195.54 o
   2   8   5     3199.92     3289.34    111.68 o
   3   8   5       18.36       19.17     10.96 o
   4   8   5     2533.22     2498.15     88.21 o
   5   8   5     1206.67     1181.61     65.69 o
   6   8   5     2276.36     2397.55     48.28 o
   7   8   5      856.02      865.50     40.80 o
   8   8   5      122.01      132.80     15.03 o
   9   8   5      872.24      892.04     27.12 o
  10   8   5     2602.63     2684.36     93.73 o
  11   8   5     2308.06     2373.39     53.43 o
  12   8   5      520.72      532.93     27.31 o
  13   8   5       20.47       35.73     12.09 o
  -7   9   5      767.61      725.97     57.70 o
  -6   9   5      534.03      531.53     48.72 o
  -5   9   5      151.92      144.36     28.87 o
  -4   9   5      424.63      393.74     39.35 o
  -3   9   5     2882.49     2825.11    113.22 o
  -2   9   5     5233.31     5349.82    186.08 o
  -1   9   5     5741.86     5667.75    193.13 o
   0   9   5     1673.90     1492.15     68.90 o
   1   9   5      792.16      818.93     30.54 o
   2   9   5     4392.91     4444.59    105.09 o
   3   9   5     4458.81     4336.96    138.28 o
   4   9   5     2647.98     2528.81     89.95 o
   5   9   5      400.08      394.03     30.66 o
   6   9   5      189.70      196.40     12.60 o
   7   9   5     1429.56     1541.63     79.16 o
   8   9   5     1815.24     1759.57     50.00 o
   9   9   5     1307.19     1372.82     44.30 o
  10   9   5      184.69      163.21     18.27 o
  11   9   5      408.18      404.31     20.76 o
  12   9   5      979.43     1050.57     32.86 o
  13   9   5     1251.77     1251.35     47.30 o
  -6  10   5      911.08      844.16     61.22 o
  -5  10   5     1391.13     1403.41     75.61 o
  -4  10   5     1333.22     1327.60     72.95 o
  -3  10   5     1042.66      899.54     55.52 o
  -2  10   5        8.91        7.48     19.89 o
  -1  10   5     1763.03     1755.77     80.63 o
   0  10   5     4769.89     4854.44    169.32 o
   1  10   5     7322.67     7467.79    243.39 o
   2  10   5     3867.12     3818.07     97.77 o
   3  10   5        5.57       11.23      9.18 o
   4  10   5     1099.69     1025.02     48.38 o
   5  10   5     4243.69     4177.63    139.73 o
   6  10   5     3963.35     4092.61     93.33 o
   7  10   5      462.41      461.21     33.87 o
   8  10   5        4.82        7.56     11.68 o
   9  10   5      496.45      506.78     27.10 o
  10  10   5     1388.60     1329.29     48.45 o
  11  10   5     1009.78     1076.73     41.27 o
  12  10   5      507.41      521.72     30.10 o
  13  10   5        5.99       28.04     16.74 o
  -4  11   5      269.49      231.03     35.05 o
  -3  11   5     1054.07      958.88     60.40 o
  -2  11   5     2058.67     1843.50     84.98 o
  -1  11   5     2732.32     2563.91    105.21 o
   0  11   5      691.53      650.21     46.30 o
   1  11   5      320.02      372.59     34.04 o
   2  11   5     2427.71     2391.35     95.45 o
   3  11   5     6560.83     6737.69    151.03 o
   4  11   5     4671.66     4857.43    113.88 o
   5  11   5      543.70      571.64     27.38 o
   6  11   5      179.60      191.73     24.72 o
   7  11   5     1353.61     1365.14     44.26 o
   8  11   5     1759.43     1754.24     52.90 o
   9  11   5     1032.16     1019.57     46.88 o
  10  11   5      161.09      138.47     19.09 o
  11  11   5       14.30       33.49     15.53 o
  12  11   5      588.39      602.49     44.18 o
  13  11   5      913.26      996.48     43.21 o
  -3  12   5      245.71      230.69     34.57 o
  -2  12   5       19.31       28.49     22.69 o
  -1  12   5      732.53      736.06     51.90 o
   0  12   5     1880.14     1858.80     85.12 o
   1  12   5     3290.04     3213.73    122.97 o
   2  12   5     1786.01     1702.90     76.67 o
   3  12   5       79.66       63.30     20.95 o
   4  12   5      851.04      825.93     32.65 o
   5  12   5     3562.92     3554.17     73.33 o
   6  12   5     3304.57     3521.18     89.59 o
   7  12   5     1417.76     1472.74     65.93 o
   8  12   5       37.70       27.53     13.90 o
   9  12   5      191.02      206.00     21.03 o
  10  12   5      517.36      537.40     48.74 o
  11  12   5      622.02      649.94     45.05 o
  12  12   5      145.42      124.69     29.62 o
  -2  13   5      988.57      939.61     60.74 o
  -1  13   5      695.42      645.00     51.03 o
   0  13   5       18.40       26.02     22.06 o
   1  13   5      293.16      311.71     34.47 o
   2  13   5     1621.51     1679.14     78.70 o
   3  13   5     3181.65     3435.30    128.57 o
   4  13   5     2414.83     2336.55     98.93 o
   5  13   5      790.84      746.82     50.65 o
   6  13   5      100.31      141.26     18.03 o
   7  13   5     1017.19     1025.54     39.90 o
   8  13   5     1624.44     1742.26     55.25 o
   9  13   5     1311.34     1334.56     48.33 o
  10  13   5      221.88      190.00     22.24 o
  11  13   5        9.47       12.35     16.56 o
   0  14   5      995.44     1046.22     63.35 o
   3  14   5       23.06       16.90     21.20 o
   4  14   5      489.65      392.48     39.40 o
   5  14   5     1883.20     1902.88     87.92 o
   6  14   5     2759.39     3020.51    119.79 o
   7  14   5     1423.03     1538.89     72.18 o
   8  14   5      111.87      119.72     19.42 o
   9  14   5      266.63      296.06     25.35 o
  10  14   5     1025.51     1026.80     44.12 o
   3  15   5     1195.58     1300.04     74.26 o
   4  15   5     1352.07     1369.13     75.37 o
   5  15   5      389.27      467.90     44.18 o
   6  15   5       34.24       38.09     26.51 o
   8  15   5     1682.34     1794.64     91.20 o
  -8 -11   6      871.06      875.71     40.92 o
  -7 -11   6     1014.77      971.14     42.56 o
  -6 -11   6      178.06      174.22     21.73 o
  -5 -11   6      478.61      455.44     29.10 o
  -4 -11   6     1758.69     1755.62     86.18 o
  -3 -11   6     2187.20     2047.63     96.03 o
  -2 -11   6     1518.03     1435.08     78.31 o
  -1 -11   6      226.07      184.77     36.36 o
   0 -11   6      252.26      252.61     37.37 o
 -10 -10   6      572.88      547.92     31.40 o
  -9 -10   6      422.65      405.74     22.35 o
  -8 -10   6        7.00        6.36     14.65 o
  -7 -10   6      615.97      639.31     33.83 o
  -6 -10   6     1245.72     1160.16     56.30 o
  -5 -10   6     2155.61     2027.64     62.42 o
  -4 -10   6     1329.10     1258.10     72.93 o
  -3 -10   6        7.72       -8.40     20.95 o
  -2 -10   6     1514.84     1474.24     76.86 o
  -1 -10   6     2515.50     2409.74    105.64 o
   0 -10   6     2987.38     2781.76    116.60 o
   1 -10   6      858.61      922.42     61.61 o
   2 -10   6        0.17       -3.77     23.37 o
 -11  -9   6       32.32       21.46     15.21 o
 -10  -9   6       33.58       37.15     15.17 o
  -9  -9   6      462.88      474.94     29.28 o
  -8  -9   6      779.68      710.71     27.00 o
  -7  -9   6      603.63      589.26     31.68 o
  -6  -9   6      144.86      139.55     18.05 o
  -5  -9   6       50.70       41.64     13.76 o
  -4  -9   6     1743.41     1772.71     56.10 o
  -3  -9   6     4376.04     4226.48    150.86 o
  -2  -9   6     3211.94     3043.25     80.47 o
  -1  -9   6      247.90      203.65     31.67 o
   0  -9   6      334.95      348.64     37.27 o
   1  -9   6     2028.21     2122.47     97.43 o
   2  -9   6     2914.30     3200.21    130.02 o
   3  -9   6     1219.42     1172.76     71.02 o
 -11  -8   6      453.58      444.86     27.78 o
 -10  -8   6      916.44      896.54     41.86 o
  -9  -8   6      343.09      336.29     23.75 o
  -8  -8   6       31.94       36.04     11.26 o
  -7  -8   6      123.44      110.47     16.81 o
  -6  -8   6     1618.59     1482.78     50.07 o
  -5  -8   6     1681.37     1597.37     51.70 o
  -4  -8   6     1043.05     1014.81     51.40 o
  -3  -8   6       25.91       17.18     11.81 o
  -2  -8   6     1115.01     1055.61     38.74 o
  -1  -8   6     4600.50     4469.47    108.01 o
   0  -8   6     4696.63     4475.05    160.25 o
   1  -8   6     1489.64     1584.90     78.60 o
   2  -8   6       90.15      107.86     28.63 o
   3  -8   6     1157.05     1047.14     64.41 o
   4  -8   6     2197.93     2378.60    104.96 o
   5  -8   6     1493.79     1617.39     84.83 o
 -12  -7   6     1145.60     1073.30     53.93 o
 -11  -7   6      746.78      799.91     35.65 o
 -10  -7   6       61.32       89.57     16.43 o
  -9  -7   6      925.21      872.00     35.96 o
  -8  -7   6     1874.56     1898.56     55.30 o
  -7  -7   6     1653.50     1535.20     54.27 o
  -6  -7   6      408.26      386.22     24.08 o
  -5  -7   6       80.57       66.04     27.06 o
  -4  -7   6     1110.67     1015.57     38.01 o
  -3  -7   6     3065.23     2854.26     74.98 o
  -2  -7   6     3078.34     3068.54     78.68 o
  -1  -7   6     1366.94     1288.32     42.49 o
   0  -7   6      141.56      155.61     16.22 o
   1  -7   6     5060.17     4888.77    170.05 o
   2  -7   6     4998.21     5288.88    183.04 o
   3  -7   6     3553.97     3589.26     94.68 o
   4  -7   6      427.13      487.13     29.98 o
   5  -7   6      395.19      405.25     56.47 o
   6  -7   6      754.88      814.90     59.53 o
 -12  -6   6      207.30      227.53     22.44 o
 -11  -6   6     1875.97     1739.82     53.91 o
 -10  -6   6     2824.90     2721.12    126.84 o
  -9  -6   6     1491.52     1521.66     47.96 o
  -8  -6   6      102.11      117.41     15.68 o
  -7  -6   6      973.33      916.52     34.07 o
  -6  -6   6     1627.98     1505.92     48.31 o
  -5  -6   6     2969.71     2919.05     76.59 o
  -4  -6   6     2449.39     2416.63     65.24 o
  -3  -6   6       43.68       44.86     11.76 o
  -2  -6   6      503.43      536.98     25.98 o
  -1  -6   6     3054.77     3188.22     79.74 o
   0  -6   6     4555.03     4689.49    109.32 o
   1  -6   6     3400.56     3425.15     68.30 o
   2  -6   6        3.98       12.87     12.02 o
   3  -6   6     1862.93     1812.92     56.16 o
   4  -6   6     3457.98     3487.16     92.31 o
   5  -6   6     4042.54     4141.78    107.45 o
   6  -6   6     1465.11     1427.84     77.30 o
   7  -6   6       52.82       56.92     28.39 o
 -12  -5   6     1017.05     1009.63     39.53 o
 -11  -5   6      249.58      228.28     20.44 o
 -10  -5   6        5.80       18.69     12.43 o
  -9  -5   6     1423.82     1346.12     42.81 o
  -8  -5   6     3664.31     3519.19     87.05 o
  -7  -5   6     3108.51     2903.99     71.32 o
  -6  -5   6     1055.35     1028.63     37.53 o
  -5  -5   6        3.22       -4.08      9.58 o
  -4  -5   6     1191.65     1122.76     47.49 o
  -3  -5   6     1850.68     1804.66     53.25 o
  -2  -5   6     1549.05     1497.56     62.09 o
  -1  -5   6     1703.82     1766.50     43.80 o
   0  -5   6      107.06      114.19     10.74 o
   1  -5   6     1138.58     1204.74     31.07 o
   2  -5   6     4706.46     4787.47     90.33 o
   3  -5   6     6897.42     7066.93    161.19 o
   4  -5   6      567.96      606.27     30.35 o
   5  -5   6      223.02      226.82     21.69 o
   6  -5   6     2350.53     2304.42    142.12 o
   7  -5   6     3697.02     3613.51    144.99 o
   8  -5   6     1435.66     1564.67     87.29 o
 -12  -4   6      200.59      228.90     42.85 o
 -11  -4   6     1361.96     1191.72     60.47 o
 -10  -4   6     1633.92     1633.17     78.89 o
  -9  -4   6     2251.97     2121.83    110.13 o
  -8  -4   6      691.14      637.73     27.30 o
  -7  -4   6      336.38      321.78     19.08 o
  -6  -4   6     3624.82     3434.43     79.30 o
  -5  -4   6     5240.39     5149.87    133.96 o
  -4  -4   6     1800.93     1758.36     50.16 o
  -3  -4   6      947.24      845.91     80.78 o
  -2  -4   6      307.56      313.50     17.96 o
  -1  -4   6     1860.13     1822.14     39.14 o
   0  -4   6     2978.28     2937.33     66.47 o
   1  -4   6     2533.01     2504.33     51.25 o
   2  -4   6      188.07      220.43     26.57 o
   3  -4   6      928.09      880.48     68.55 o
   4  -4   6     4644.48     4798.05     91.07 o
   5  -4   6     4696.56     4832.28    117.47 o
   6  -4   6     2289.57     2291.54     67.32 o
   7  -4   6        9.02      -15.11     20.57 o
   8  -4   6      559.69      567.89     51.32 o
   9  -4   6     1227.78     1312.73     80.15 o
 -12  -3   6      526.19      519.22     45.34 o
 -11  -3   6      501.97      459.32     55.62 o
 -10  -3   6       15.84       13.61     11.24 o
  -9  -3   6     1230.62     1161.08     37.52 o
  -8  -3   6     4026.92     3512.07    254.06 o
  -7  -3   6     6525.29     6239.57    132.19 o
  -6  -3   6     2662.83     2626.95     51.45 o
  -5  -3   6       70.34       79.55      7.97 o
  -4  -3   6     4337.76     4313.91     98.53 o
  -3  -3   6     4315.15     4241.15     97.86 o
  -2  -3   6     6043.37     6114.32    134.50 o
  -1  -3   6      965.73      971.75     41.69 o
   0  -3   6      130.20      130.61      9.76 o
   1  -3   6      721.40      706.54     20.70 o
   2  -3   6     4377.81     4548.82     84.40 o
   3  -3   6     2509.90     2703.54     56.35 o
   4  -3   6     2010.95     1965.56     43.43 o
   5  -3   6       65.72       86.69     21.17 o
   6  -3   6     3049.25     3150.47    199.40 o
   7  -3   6     4769.65     4922.09    178.16 o
   8  -3   6     3018.71     2851.86    121.28 o
   9  -3   6     1004.48     1004.45     68.03 o
  10  -3   6       67.92       72.18     32.64 o
 -12  -2   6      287.67      303.02     35.49 o
 -11  -2   6      535.96      571.96     36.79 o
 -10  -2   6     1763.69     1765.38     50.23 o
  -9  -2   6     1704.96     1563.76     55.75 o
  -8  -2   6       24.41       11.93      7.78 o
  -7  -2   6      542.89      535.44     27.91 o
  -6  -2   6     4747.67     4796.24     85.89 o
  -5  -2   6     9290.34     9356.36    173.63 o
  -4  -2   6     7899.09     7842.72    132.09 o
  -3  -2   6      324.78      291.24     25.01 o
  -2  -2   6     1267.92     1241.03     36.49 o
  -1  -2   6     3929.24     3658.53     84.31 o
   0  -2   6     9372.84     9414.16    162.49 o
   1  -2   6     3431.07     3423.59     64.73 o
   2  -2   6      735.72      686.75     20.00 o
   3  -2   6      106.78      118.84      9.69 o
   4  -2   6     2331.42     2474.29     50.91 o
   5  -2   6     6611.43     6921.25    124.52 o
   6  -2   6     2808.25     2917.53     59.84 o
   7  -2   6       91.00       86.33     23.22 o
   8  -2   6      672.01      622.55     49.83 o
   9  -2   6     3497.87     3639.92    145.86 o
  10  -2   6     2470.56     2574.68    118.15 o
 -11  -1   6       39.32       81.45     23.03 o
 -10  -1   6       50.74       49.23     10.30 o
  -9  -1   6      306.52      322.14     16.13 o
  -8  -1   6     3244.53     3164.12     90.57 o
  -7  -1   6     4092.02     4128.03     88.99 o
  -6  -1   6     2470.35     2410.15     81.76 o
  -5  -1   6       25.01       22.54      6.29 o
  -4  -1   6     2769.36     2691.03     50.52 o
  -3  -1   6    15060.50    14833.63    287.27 o
  -2  -1   6    17395.08    16823.79    487.02 o
  -1  -1   6     1877.43     1774.55     45.87 o
   0  -1   6      228.76      238.63     13.94 o
   1  -1   6     2217.68     2163.05     48.10 o
   2  -1   6     3582.17     3711.00     69.16 o
   3  -1   6     3496.43     3517.44     66.53 o
   4  -1   6     1392.68     1400.90     32.26 o
   5  -1   6       27.84       37.25     10.90 o
   6  -1   6      778.20      799.89     23.53 o
   7  -1   6     1795.70     1794.99     52.07 o
   8  -1   6     2620.28     2407.09    102.50 o
   9  -1   6      591.79      618.20     48.28 o
  10  -1   6      119.28      113.27     29.11 o
  11  -1   6      524.99      460.85     48.81 o
 -12   0   6       86.74       82.22     26.31 o
 -11   0   6      738.69      856.04     55.77 o
 -10   0   6     1352.07     1373.67     70.88 o
  -9   0   6      522.60      556.55     28.95 o
  -8   0   6      214.94      212.73     12.83 o
  -7   0   6      604.68      604.47     19.82 o
  -6   0   6     5053.60     4906.35     87.56 o
  -5   0   6     8443.97     8258.43    139.45 o
  -4   0   6     6234.99     6032.37    108.50 o
  -3   0   6     1819.81     1849.61     42.21 o
  -2   0   6      310.51      265.47     11.66 o
  -1   0   6    13564.24    13158.33    383.21 o
   0   0   6     7013.47     6741.54    203.94 o
   1   0   6     5304.86     5175.17     92.36 o
   2   0   6     1284.84     1355.66     29.96 o
   3   0   6      348.03      337.79     12.80 o
   4   0   6     1980.33     1939.87     40.30 o
   5   0   6     1651.42     1577.82     34.84 o
   6   0   6     1131.44     1126.48     67.18 o
   7   0   6      715.91      672.60     40.89 o
   8   0   6       90.23       77.29     13.56 o
   9   0   6     1354.29     1184.06     65.71 o
  10   0   6     2336.43     2010.99     93.38 o
  11   0   6     1366.09     1382.89     77.83 o
 -11   1   6      191.40      174.25     32.11 o
 -10   1   6        1.58        6.04     19.99 o
  -9   1   6     1748.92     1701.61     53.81 o
  -8   1   6     1706.64     1661.28     54.92 o
  -7   1   6     1031.81     1026.24     37.49 o
  -6   1   6     1268.46     1207.75     51.78 o
  -5   1   6        0.54        1.14      6.07 o
  -4   1   6     2454.24     2379.24     60.52 o
  -3   1   6    10207.37     9934.16    163.85 o
  -2   1   6    10497.33    10281.34    199.74 o
  -1   1   6    10713.09    11577.93    339.23 o
   0   1   6        6.04       24.58     11.25 o
   1   1   6     8314.95     8325.42    248.02 o
   2   1   6     9393.82     9395.80    254.11 o
   3   1   6     7384.43     7197.57    155.91 o
   4   1   6     2032.24     2039.42     41.28 o
   5   1   6        1.09        2.18      4.93 o
   6   1   6      692.01      680.04     27.32 o
   7   1   6     1974.45     1962.84     55.09 o
   8   1   6     3661.84     3407.11     85.89 o
   9   1   6      884.20      793.91     33.21 o
  10   1   6        4.07       13.76     19.84 o
  11   1   6      797.78      714.23     54.03 o
  12   1   6     2088.67     2162.16    103.37 o
 -11   2   6      560.88      603.76     50.36 o
 -10   2   6     1322.55     1174.16     68.56 o
  -9   2   6      988.71     1013.43     60.55 o
  -8   2   6      127.17      107.17     28.97 o
  -7   2   6      188.75      206.01     17.72 o
  -6   2   6     1508.73     1540.65     47.26 o
  -5   2   6     4118.44     4081.53     97.76 o
  -4   2   6     4561.77     4590.42    119.26 o
  -3   2   6     3188.88     3231.02     78.16 o
  -2   2   6     2244.55     2306.57     80.87 o
  -1   2   6     7810.66     7759.17    232.38 o
   0   2   6    13705.81    13621.36    395.81 o
   1   2   6    18507.48    19221.32    551.28 o
   2   2   6      911.81      936.76     41.62 o
   3   2   6     1741.43     1791.51     47.16 o
   4   2   6     6023.29     6041.24    133.61 o
   5   2   6     6903.81     6976.34    175.79 o
   6   2   6     5556.13     5267.27    142.65 o
   7   2   6      484.25      459.11     23.76 o
   8   2   6      238.93      212.75     17.60 o
   9   2   6     1383.60     1320.14     44.56 o
  10   2   6     1441.69     1396.36     47.30 o
  11   2   6      933.05      863.59     36.66 o
  12   2   6      140.17      144.51     30.95 o
 -11   3   6     1172.63     1273.00     76.14 o
 -10   3   6       59.30       51.95     25.88 o
  -9   3   6      418.90      451.39     42.49 o
  -8   3   6     1688.85     1685.81     81.60 o
  -7   3   6     3617.53     3485.19    209.30 o
  -6   3   6      664.89      613.51     27.94 o
  -5   3   6        2.14        5.66     14.77 o
  -4   3   6     1107.02     1077.58     54.44 o
  -3   3   6     4892.34     4772.20    139.80 o
  -2   3   6     7518.69     7400.88    222.92 o
  -1   3   6     4073.29     4304.61    136.49 o
   0   3   6      766.25      724.81     35.29 o
   1   3   6     1754.31     1605.71     60.64 o
   2   3   6    17897.53    18137.99    347.46 o
   3   3   6    17845.75    17849.25    492.82 o
   4   3   6     6545.54     6502.16    110.70 o
   5   3   6       66.80       57.44      7.49 o
   6   3   6     1325.61     1220.96     29.47 o
   7   3   6     4728.20     4473.90    118.67 o
   8   3   6     1921.38     1882.97     52.93 o
   9   3   6      600.01      642.27     28.39 o
  10   3   6      396.14      333.13     21.49 o
  11   3   6      109.64      114.68     16.19 o
  12   3   6      556.99      584.13     32.12 o
  13   3   6      686.86      665.52     52.92 o
 -10   4   6     1687.52     1649.98     87.49 o
  -9   4   6     1878.56     1734.23     87.29 o
  -8   4   6      650.92      626.17     50.41 o
  -7   4   6       82.71       90.53     23.95 o
  -6   4   6     2220.26     2255.19     96.13 o
  -5   4   6     2278.30     2346.32     62.95 o
  -4   4   6     2393.07     2350.11     61.85 o
  -3   4   6      220.19      202.64     16.85 o
  -2   4   6      152.99      141.86     12.82 o
  -1   4   6     1920.70     1883.76     68.56 o
   0   4   6    16538.67    16454.66    762.71 o
   1   4   6     9936.16    10184.11    204.45 o
   2   4   6     2138.29     2004.31     44.79 o
   3   4   6      225.11      208.79     14.39 o
   4   4   6     7742.20     7564.20    127.79 o
   5   4   6    14258.73    14271.20    265.17 o
   6   4   6     5225.54     5170.90     91.20 o
   7   4   6     1106.14     1109.23     52.84 o
   8   4   6        2.57       10.49      7.64 o
   9   4   6      855.05      806.33     24.98 o
  10   4   6     1430.68     1336.76     44.45 o
  11   4   6     1413.48     1338.00     45.43 o
  12   4   6      179.62      183.34     19.33 o
  13   4   6        1.99        9.48     13.80 o
 -10   5   6       73.92       40.80     25.69 o
  -9   5   6      176.19      147.26     32.11 o
  -8   5   6     1976.26     1996.26     95.94 o
  -7   5   6     2706.25     2620.06    111.82 o
  -6   5   6     2053.26     1985.88     88.65 o
  -5   5   6       68.43       44.81     20.81 o
  -4   5   6     1647.59     1630.75     47.21 o
  -3   5   6     2825.48     2709.78     68.44 o
  -2   5   6     2871.57     2836.58     70.34 o
  -1   5   6     3003.61     3163.09    104.24 o
   0   5   6       21.14       42.49     12.60 o
   1   5   6     4084.81     4118.39    132.20 o
   2   5   6     5665.33     5508.50    111.68 o
   3   5   6    10588.57    10342.61    203.77 o
   4   5   6     6051.20     6096.36    125.28 o
   5   5   6      409.80      431.47     15.02 o
   6   5   6     2308.42     2127.70     92.63 o
   7   5   6     6305.82     6364.04    111.23 o
   8   5   6     4480.51     4385.19     81.15 o
   9   5   6     2382.98     2312.90     49.50 o
  10   5   6       14.99       20.05      9.33 o
  11   5   6      314.93      298.69     17.12 o
  12   5   6      573.78      545.10     29.39 o
  13   5   6      629.81      619.05     53.86 o
  -9   6   6     1729.67     1701.16     90.05 o
  -8   6   6     1018.64     1034.92     66.63 o
  -7   6   6        1.38       11.97     21.00 o
  -6   6   6     1233.23     1198.93     66.73 o
  -5   6   6     3978.64     3943.66    147.21 o
  -4   6   6     3619.68     3665.94    137.27 o
  -3   6   6      690.54      683.65     27.11 o
  -2   6   6       85.81       94.19     11.70 o
  -1   6   6     2891.01     2685.59     67.78 o
   0   6   6     2787.18     2761.82     94.00 o
   1   6   6     3032.26     2948.47    100.38 o
   2   6   6     2738.30     2767.27     96.47 o
   3   6   6        1.70       10.77     11.47 o
   4   6   6     3582.68     3544.70     91.98 o
   5   6   6     7977.68     7903.75    159.72 o
   6   6   6     8183.74     8296.92    168.35 o
   7   6   6     2689.84     2647.21     52.85 o
   8   6   6      234.53      217.12     16.31 o
   9   6   6     1537.81     1501.18     36.83 o
  10   6   6     3227.47     3109.68     63.36 o
  11   6   6     1747.19     1694.68     42.08 o
  12   6   6      409.71      418.13     22.34 o
  13   6   6       33.97       29.38     11.96 o
  -8   7   6     1581.76     1596.63     85.65 o
  -7   7   6     3271.06     3209.63    132.82 o
  -6   7   6     2561.91     2559.90    110.61 o
  -5   7   6      484.18      461.53     41.81 o
  -4   7   6      450.21      486.87     40.12 o
  -3   7   6     3775.53     3744.21    139.00 o
  -2   7   6     4520.65     4244.23     99.63 o
  -1   7   6     2403.23     2277.49     77.73 o
   0   7   6       58.92       61.81     10.88 o
   1   7   6      132.43       99.94     16.03 o
   2   7   6     2243.40     2151.63     79.95 o
   3   7   6     5672.04     5906.14    122.98 o
   4   7   6     4588.15     4478.61     95.06 o
   5   7   6      682.40      642.78     57.04 o
   6   7   6     1330.64     1303.87     36.94 o
   7   7   6     4542.79     4363.79    133.26 o
   8   7   6     7919.48     7876.13    136.82 o
   9   7   6     3660.13     3540.12     69.47 o
  10   7   6      163.44      165.49     24.20 o
  11   7   6      385.00      435.52     26.61 o
  12   7   6     1211.90     1195.58     34.99 o
  13   7   6     1111.95     1109.06     34.85 o
  -7   8   6        2.14       12.84     24.67 o
  -6   8   6     1357.12     1305.59     72.81 o
  -5   8   6     3797.25     3654.26    141.32 o
  -4   8   6     3814.26     3757.43    143.40 o
  -3   8   6     2968.99     2850.07    115.06 o
  -2   8   6        9.54        9.99     16.61 o
  -1   8   6     2226.66     2179.45     65.11 o
   0   8   6     3925.25     3899.43     93.36 o
   1   8   6     3066.76     3052.91    103.85 o
   2   8   6     1275.79     1236.83     54.46 o
   3   8   6      223.47      217.61     23.66 o
   4   8   6     2742.45     2675.11     62.64 o
   5   8   6     3485.44     3374.60     76.58 o
   6   8   6     4010.82     3997.01     89.22 o
   7   8   6      796.21      742.05     27.91 o
   8   8   6       62.16       62.61     12.54 o
   9   8   6     2317.78     2315.24     50.32 o
  10   8   6     3698.96     3647.74     73.01 o
  11   8   6     1613.95     1606.76     41.28 o
  12   8   6      622.93      618.34     24.94 o
  13   8   6        2.15      -10.12     11.05 o
  -6   9   6     1907.22     1764.22     88.45 o
  -5   9   6      900.94      900.60     59.97 o
  -4   9   6      249.71      234.84     34.04 o
  -3   9   6     2767.72     2809.52    114.72 o
  -2   9   6     6460.37     6557.10    222.43 o
  -1   9   6     4277.08     4264.20    153.44 o
   0   9   6      352.62      340.53     31.29 o
   1   9   6      772.35      691.37     48.89 o
   2   9   6     2829.13     2713.49     97.00 o
   3   9   6     1846.00     1879.08     76.33 o
   4   9   6      644.90      572.19     34.52 o
   5   9   6       14.90       14.67      9.62 o
   6   9   6      125.20      125.17     13.92 o
   7   9   6     1820.79     1707.07     47.70 o
   8   9   6     3115.69     3033.17     74.74 o
   9   9   6     1474.59     1529.45     47.02 o
  10   9   6      347.29      369.79     23.52 o
  11   9   6      148.06      169.96     15.17 o
  12   9   6     1118.74     1196.75     35.69 o
  13   9   6     1316.18     1353.98     39.43 o
  -5  10   6     1573.25     1615.32     84.88 o
  -4  10   6     4206.31     3929.46    151.27 o
  -3  10   6     2081.37     2179.20     97.92 o
  -2  10   6        0.29        7.73     18.64 o
  -1  10   6      926.89      852.17     54.32 o
   0  10   6     3035.33     3051.26    117.95 o
   1  10   6     4831.13     4843.92    168.12 o
   2  10   6     1556.61     1520.34     47.21 o
   3  10   6       57.23       52.77     16.85 o
   4  10   6      183.93      190.23     21.44 o
   5  10   6     1973.88     1936.69    158.56 o
   6  10   6     2722.24     2553.54     81.19 o
   7  10   6      836.36      804.80     31.35 o
   8  10   6       43.94       67.41     13.92 o
   9  10   6      732.07      768.55     55.07 o
  10  10   6     1961.69     1924.52     57.00 o
  11  10   6     2225.09     2195.71     63.61 o
  12  10   6      757.63      747.62     43.96 o
  13  10   6        3.75       16.86     16.20 o
  -4  11   6      110.98      105.79     30.51 o
  -3  11   6     1134.39     1084.55     64.02 o
  -2  11   6     3279.99     3118.86    125.87 o
  -1  11   6     3371.72     3396.14    131.76 o
   0  11   6     1267.59     1138.73     63.15 o
   1  11   6      126.83      124.95     25.59 o
   2  11   6     2348.61     2253.70     92.65 o
   3  11   6     4795.29     4917.63    148.47 o
   4  11   6     2424.06     2347.41     86.71 o
   5  11   6      284.05      254.73     25.64 o
   6  11   6      199.82      205.85     14.42 o
   7  11   6     1172.68     1274.17     70.68 o
   8  11   6     1239.24     1327.58     44.11 o
   9  11   6     1107.41     1125.54     40.97 o
  10  11   6      139.15      125.80     18.06 o
  11  11   6       94.94      139.16     23.15 o
  12  11   6      813.71      934.76     40.59 o
  -3  12   6      485.69      418.65     43.94 o
  -2  12   6       96.20       95.94     29.26 o
  -1  12   6      617.72      618.97     49.34 o
   0  12   6     3305.56     3264.19    128.86 o
   1  12   6     4892.95     4961.73    176.37 o
   2  12   6     1716.58     1762.86     80.44 o
   3  12   6      143.75      129.73     24.14 o
   4  12   6      577.38      567.75     37.18 o
   5  12   6     2311.78     2384.83     90.48 o
   6  12   6     1280.21     1275.45     35.23 o
   7  12   6      662.08      737.62     32.65 o
   8  12   6        7.20       10.24     13.03 o
   9  12   6      217.49      215.03     20.61 o
  10  12   6      596.42      634.09     32.95 o
  11  12   6      765.14      800.22     37.24 o
  12  12   6      242.36      272.04     25.50 o
  -1  13   6     1979.91     2122.90     98.88 o
   0  13   6      831.97      836.10     56.44 o
   1  13   6       14.67       15.93     21.73 o
   2  13   6     1541.47     1530.44     75.37 o
   3  13   6     3429.17     3487.01    132.44 o
   4  13   6     3340.90     3374.95    127.08 o
   5  13   6     1191.24     1177.45     35.11 o
   6  13   6       50.25       54.63     14.44 o
   7  13   6      689.55      704.36     32.57 o
   8  13   6     1099.11     1153.56     42.89 o
   9  13   6      567.10      586.48     31.47 o
  10  13   6       96.45       90.16     18.74 o
  11  13   6       18.27       42.55     17.43 o
   1  14   6     2256.43     2190.69     97.87 o
   2  14   6     1537.93     1711.88     82.47 o
   4  14   6      407.82      377.18     37.95 o
   5  14   6     1768.39     1766.73     83.38 o
   6  14   6     2117.64     2275.23     97.87 o
   7  14   6      848.93      824.81     35.93 o
   8  14   6       50.71       53.41     16.18 o
   9  14   6       95.94      116.13     20.02 o
  10  14   6      479.66      499.61     43.21 o
   4  15   6     1569.29     1541.98     80.34 o
   5  15   6      359.12      344.93     40.85 o
   6  15   6        5.97      -13.37     23.03 o
   7  15   6      350.17      376.45     37.95 o
  -6 -11   7      136.00      145.12     27.06 o
  -5 -11   7      239.44      239.54     23.75 o
  -4 -11   7     1095.18      965.10     64.50 o
  -3 -11   7     1618.66     1518.37     80.78 o
  -8 -10   7        3.35       18.35     15.51 o
  -7 -10   7      477.99      508.48     31.54 o
  -6 -10   7     2032.11     1952.46     63.11 o
  -5 -10   7     3029.02     2985.77     98.47 o
  -4 -10   7      720.56      665.81     34.02 o
  -3 -10   7       75.32       85.41     28.29 o
  -2 -10   7      578.13      534.19     47.94 o
  -1 -10   7     1678.31     1605.08     82.18 o
   0 -10   7     1468.54     1520.39     81.50 o
 -10  -9   7       64.82       79.78     17.75 o
  -9  -9   7      491.62      541.47     30.08 o
  -8  -9   7     1355.18     1350.42     39.10 o
  -7  -9   7      950.75      857.23     60.35 o
  -6  -9   7      109.28      122.54     19.01 o
  -5  -9   7      280.33      279.51     23.43 o
  -4  -9   7     2343.61     2172.40     65.27 o
  -3  -9   7     3613.47     3500.70     92.23 o
  -2  -9   7     2077.77     1987.57     90.38 o
  -1  -9   7      209.99      181.39     32.25 o
   0  -9   7       60.79       23.42     22.06 o
   1  -9   7      643.51      540.61     48.52 o
   2  -9   7     1335.81     1207.09     72.91 o
 -11  -8   7      400.57      428.56     30.47 o
 -10  -8   7      305.40      323.88     24.43 o
  -9  -8   7      218.63      235.31     21.78 o
  -8  -8   7        0.35        1.95     16.55 o
  -7  -8   7      782.65      747.61     52.70 o
  -6  -8   7     2109.02     1915.61     59.59 o
  -5  -8   7     2224.87     2132.89     63.83 o
  -4  -8   7     1378.26     1385.77     48.10 o
  -3  -8   7       37.48       50.96     14.75 o
  -2  -8   7     1503.15     1548.45     50.35 o
  -1  -8   7     4649.78     4688.14    114.07 o
   0  -8   7     2966.33     2930.32    117.42 o
   1  -8   7     1313.13     1263.53     70.01 o
   2  -8   7      124.29      118.68     29.98 o
   3  -8   7      637.21      665.03     51.90 o
   4  -8   7     1041.75     1123.61     70.15 o
 -11  -7   7      186.25      216.95     34.81 o
 -10  -7   7      130.01      122.49     18.00 o
  -9  -7   7      595.13      623.76     30.89 o
  -8  -7   7      689.73      669.92     57.48 o
  -7  -7   7      979.44      960.63     30.25 o
  -6  -7   7      219.92      200.52     20.95 o
  -5  -7   7      351.47      375.07     40.15 o
  -4  -7   7     1137.70     1205.08     54.61 o
  -3  -7   7     3557.61     3641.18     92.07 o
  -2  -7   7     4695.19     4730.28    113.71 o
  -1  -7   7      693.60      698.03     54.97 o
   0  -7   7      512.89      545.43     27.58 o
   1  -7   7     2503.79     2566.47    104.87 o
   2  -7   7     3633.35     3850.28    143.49 o
   3  -7   7     2280.04     2138.30     95.21 o
   4  -7   7      291.02      311.95     37.18 o
   5  -7   7       11.09       10.00     16.13 o
 -11  -6   7      846.37      790.42     57.02 o
 -10  -6   7      905.97      913.13     36.98 o
  -9  -6   7      658.92      691.59     30.90 o
  -8  -6   7        3.01        2.94     10.95 o
  -7  -6   7      333.13      301.37     20.20 o
  -6  -6   7      370.06      335.51     60.26 o
  -5  -6   7     2191.76     2133.14     61.88 o
  -4  -6   7     2326.14     2340.59     65.52 o
  -3  -6   7        5.35       21.83     11.69 o
  -2  -6   7     1203.34     1182.24     45.67 o
  -1  -6   7     4171.24     4015.11     97.70 o
   0  -6   7     7497.12     7499.27    166.61 o
   1  -6   7     3221.81     3256.31     82.02 o
   2  -6   7       35.77       48.18     13.75 o
   3  -6   7     1090.85     1121.22     62.36 o
   4  -6   7     2285.66     2342.97     69.70 o
   5  -6   7     2839.04     2968.48     84.47 o
   6  -6   7      914.64      893.41     61.22 o
 -12  -5   7      859.77      886.41     62.77 o
 -11  -5   7      350.16      301.86     39.06 o
 -10  -5   7        6.30        6.99     12.10 o
  -9  -5   7      653.40      634.43     29.00 o
  -8  -5   7     2218.37     2106.30     57.47 o
  -7  -5   7     1578.41     1410.37     43.01 o
  -6  -5   7      163.02      153.54     14.77 o
  -5  -5   7       75.44      100.77     14.92 o
  -4  -5   7     1860.82     1820.55     55.57 o
  -3  -5   7     5059.00     5083.21    118.57 o
  -2  -5   7     2402.72     2409.20     64.47 o
  -1  -5   7      200.84      218.67     17.50 o
   0  -5   7      263.89      238.75     15.32 o
   1  -5   7     4254.88     4345.67     83.71 o
   2  -5   7     9606.27     9546.75    243.26 o
   3  -5   7     4187.61     4426.13    108.57 o
   4  -5   7      437.81      474.79     27.32 o
   5  -5   7       49.68       59.26     16.35 o
   6  -5   7     1487.55     1401.81     75.32 o
   7  -5   7     1938.01     1989.74     97.09 o
 -12  -4   7      228.44      260.34     37.90 o
 -11  -4   7      946.01      988.33     63.49 o
 -10  -4   7     2549.21     2449.72    105.64 o
  -9  -4   7     2106.29     2019.50     56.03 o
  -8  -4   7        8.75       -7.44      9.65 o
  -7  -4   7      695.08      613.71     31.14 o
  -6  -4   7     2316.37     2221.88     72.71 o
  -5  -4   7     3246.71     3322.61    120.46 o
  -4  -4   7      140.46      155.06     27.21 o
  -3  -4   7      103.69      100.92     13.21 o
  -2  -4   7      494.91      479.33     24.18 o
  -1  -4   7     4742.96     4485.81    254.78 o
   0  -4   7     6025.94     6248.66    113.41 o
   1  -4   7     2237.63     2285.93     48.97 o
   2  -4   7      242.10      217.73     13.54 o
   3  -4   7     1588.53     1592.82     38.54 o
   4  -4   7     7120.67     7559.80    171.46 o
   5  -4   7     4634.72     5017.01    124.49 o
   6  -4   7     1394.94     1411.33     73.53 o
   7  -4   7      258.03      245.37     36.36 o
   8  -4   7      209.54      202.45     37.03 o
 -12  -3   7     1151.73     1226.02     70.88 o
 -11  -3   7      642.96      686.71     52.63 o
 -10  -3   7       94.50      105.93     26.70 o
  -9  -3   7     1217.32     1170.34     55.52 o
  -8  -3   7     2510.61     2449.62     62.03 o
  -7  -3   7     3702.91     3614.33     83.30 o
  -6  -3   7      958.52      944.30     53.95 o
  -5  -3   7      177.74      190.30     16.17 o
  -4  -3   7     1253.52     1236.21     49.59 o
  -3  -3   7     2831.79     2832.84    100.18 o
  -2  -3   7     4030.36     3639.33    131.59 o
  -1  -3   7     1207.20     1093.70     35.61 o
   0  -3   7        4.08       13.34      6.74 o
   1  -3   7     2530.52     2518.24     51.86 o
   2  -3   7     7235.75     7575.38    135.13 o
   3  -3   7     5286.20     5379.11    248.74 o
   4  -3   7     2830.56     2884.62     59.69 o
   5  -3   7        3.41        9.47      8.45 o
   6  -3   7     3441.41     3704.47    139.92 o
   7  -3   7     3612.51     3576.52    139.44 o
   8  -3   7     2463.60     2683.60    116.99 o
   9  -3   7      875.01      854.64     63.88 o
 -12  -2   7      107.30      102.41     28.92 o
 -11  -2   7      693.13      616.70     48.96 o
 -10  -2   7     2748.91     2543.44    105.69 o
  -9  -2   7     1529.09     1445.22     72.28 o
  -8  -2   7      278.57      255.93     16.57 o
  -7  -2   7       49.22       64.76      8.84 o
  -6  -2   7     4521.22     4447.24     81.11 o
  -5  -2   7     7412.00     7496.57    150.09 o
  -4  -2   7     3810.27     3981.55     72.35 o
  -3  -2   7      537.71      475.19     32.35 o
  -2  -2   7      669.08      628.73     35.83 o
  -1  -2   7     2969.60     2761.91     68.14 o
   0  -2   7     6026.22     6221.64    136.61 o
   1  -2   7     4273.04     4405.38     82.09 o
   2  -2   7      413.14      412.37     21.49 o
   3  -2   7      702.69      718.77     22.45 o
   4  -2   7     5422.31     5561.15    102.46 o
   5  -2   7     8786.58     9074.00    160.65 o
   6  -2   7     3808.21     3797.12     93.46 o
   7  -2   7       62.25       97.53     25.01 o
   8  -2   7     1144.12     1123.71     65.52 o
   9  -2   7     2013.72     1904.38     95.07 o
  10  -2   7     1635.34     1736.21     93.04 o
 -11  -1   7      100.92       85.80     25.78 o
 -10  -1   7        1.61        5.70     20.37 o
  -9  -1   7      530.36      522.82     28.16 o
  -8  -1   7     4366.66     4247.15    104.91 o
  -7  -1   7     5626.80     5561.54    115.59 o
  -6  -1   7     2263.08     2185.14     44.98 o
  -5  -1   7       26.62       28.85      6.74 o
  -4  -1   7     2780.59     2704.02     51.57 o
  -3  -1   7    10280.22     9921.49    196.30 o
  -2  -1   7     5408.02     5168.23    165.32 o
  -1  -1   7      718.38      701.73     37.90 o
   0  -1   7        1.86        2.10      7.47 o
   1  -1   7     3295.62     3389.21     64.72 o
   2  -1   7     4367.45     4512.90     83.62 o
   3  -1   7     3638.02     3615.06     88.32 o
   4  -1   7     1446.49     1430.77     33.88 o
   5  -1   7      454.99      434.56     23.22 o
   6  -1   7     2585.51     2547.90     99.19 o
   7  -1   7     4436.91     4307.14    104.38 o
   8  -1   7     4345.37     4025.98    151.22 o
   9  -1   7      523.26      518.93     47.03 o
  10  -1   7        8.82       17.57     25.40 o
 -11   0   7      920.64     1013.24     61.17 o
 -10   0   7      946.08      983.61     40.94 o
  -9   0   7     1022.13     1069.06     78.96 o
  -8   0   7     1099.28     1052.48    144.60 o
  -7   0   7      731.60      640.65     29.60 o
  -6   0   7     5731.57     5629.88     99.77 o
  -5   0   7     7008.54     6775.34    240.77 o
  -4   0   7     7456.76     7381.72    136.76 o
  -3   0   7     1172.34     1074.14     27.69 o
  -2   0   7     1008.24     1013.87     26.32 o
  -1   0   7     6646.51     7035.86    215.63 o
   1   0   7     1582.70     1438.99     57.84 o
   2   0   7      715.05      651.59     29.88 o
   3   0   7      277.00      269.42     12.84 o
   4   0   7     3864.98     3771.72     71.46 o
   5   0   7     3962.74     3977.60     75.40 o
   6   0   7     3660.96     3533.08     87.07 o
   7   0   7      980.71      974.68     41.45 o
   8   0   7      592.08      626.37     29.18 o
   9   0   7     3200.00     3000.18    122.06 o
  10   0   7     3525.41     3447.56    138.71 o
  11   0   7     1565.97     1597.31     86.13 o
 -11   1   7      181.46      172.85     32.25 o
 -10   1   7       28.52       33.41     23.56 o
  -9   1   7     1177.25     1212.52     45.05 o
  -8   1   7     2372.40     2277.80     65.75 o
  -7   1   7     3435.76     3356.13     86.53 o
  -6   1   7     2688.33     2487.80    109.14 o
  -5   1   7       14.31        7.76      5.89 o
  -4   1   7     2329.36     2205.58     42.90 o
  -3   1   7    10398.44    10073.17    197.20 o
  -2   1   7    13420.10    14003.41    410.64 o
  -1   1   7     6697.29     7074.49    217.03 o
   0   1   7        6.09        7.87     10.72 o
   1   1   7     3251.12     3212.09    108.25 o
   2   1   7     6360.20     6345.13    139.69 o
   3   1   7     7018.92     7025.08    154.03 o
   4   1   7     3000.78     2912.70     72.14 o
   5   1   7      164.56      184.99     18.69 o
   6   1   7     1133.26     1046.58     35.77 o
   7   1   7     5229.79     5203.01    121.89 o
   8   1   7     3767.66     3729.51     93.61 o
   9   1   7     1553.74     1541.23     49.93 o
  10   1   7       29.21       26.46     22.50 o
  11   1   7     1379.10     1357.25     76.33 o
 -11   2   7      491.30      545.73     49.49 o
 -10   2   7      975.04     1035.93     64.07 o
  -9   2   7      894.04      867.33     58.42 o
  -8   2   7       32.82       44.83     14.00 o
  -7   2   7      445.06      421.25     24.36 o
  -6   2   7      918.08      900.13     35.02 o
  -5   2   7     7660.38     7100.80    355.60 o
  -4   2   7     7212.75     7174.14    160.42 o
  -3   2   7      800.33      769.96     29.39 o
  -2   2   7      292.02      296.98     24.77 o
  -1   2   7     7318.20     7495.85    228.08 o
   0   2   7    16470.46    17693.49    511.93 o
   1   2   7     8181.07     8240.93    248.70 o
   2   2   7     1112.99     1089.86     47.99 o
   3   2   7      202.30      218.01     15.91 o
   4   2   7     2252.64     2270.73     59.08 o
   5   2   7     4206.76     4111.96     97.22 o
   6   2   7     2907.93     2695.25    146.63 o
   7   2   7      664.05      675.05     28.82 o
   8   2   7       19.51       44.73     12.29 o
   9   2   7     1299.61     1218.68     59.65 o
  10   2   7     2591.56     2570.19     72.89 o
  11   2   7     1474.50     1497.03     78.17 o
  12   2   7      283.61      343.43     41.28 o
 -10   3   7        9.39       -3.33     21.58 o
  -9   3   7      283.89      314.99     38.00 o
  -8   3   7      980.09      986.30     60.79 o
  -7   3   7     1962.06     1770.88     83.09 o
  -6   3   7      212.00      227.77     41.72 o
  -5   3   7       21.43       25.10     11.28 o
  -4   3   7      623.78      521.54     25.00 o
  -3   3   7     8502.46     8589.24    215.89 o
  -2   3   7     8803.72     8915.57    268.21 o
  -1   3   7     3810.22     3751.88    123.60 o
   0   3   7      814.43      941.11     44.90 o
   1   3   7     1613.79     1542.46     61.61 o
   2   3   7    12249.87    12018.06    354.15 o
   3   3   7     9274.30     9274.74    278.63 o
   4   3   7     2424.51     2483.06     63.60 o
   5   3   7      414.23      376.56     20.43 o
   6   3   7      454.58      439.17     22.77 o
   7   3   7     1836.02     1839.50     53.57 o
   8   3   7     1996.99     1909.17     55.95 o
   9   3   7     1624.07     1470.03     48.13 o
  10   3   7       22.34       45.22     17.67 o
  11   3   7      461.04      433.71     26.85 o
  12   3   7     1241.13     1230.75     70.15 o
 -10   4   7     1099.10     1097.69     71.02 o
  -9   4   7      876.98      853.43     60.01 o
  -8   4   7      119.62      120.22     27.52 o
  -7   4   7       76.11       63.35     22.02 o
  -6   4   7     1893.95     1924.27     56.73 o
  -5   4   7     3035.85     3003.61     77.62 o
  -4   4   7     1814.48     1767.42     51.43 o
  -3   4   7     1710.54     1541.62     86.38 o
  -2   4   7       78.42       86.82     12.02 o
  -1   4   7     8868.32     9267.59    277.67 o
   0   4   7    17316.47    18113.59    523.86 o
   1   4   7    12515.89    12868.79    377.90 o
   2   4   7     4202.03     4299.72     88.37 o
   3   4   7      427.29      432.36     16.18 o
   4   4   7     7747.47     7783.48    156.89 o
   5   4   7     5985.43     5808.54    101.45 o
   6   4   7     3269.94     3100.61     71.34 o
   7   4   7     1337.27     1335.95     38.90 o
   8   4   7       16.85       17.88      8.57 o
   9   4   7     1037.50      949.70     52.34 o
  10   4   7     1525.57     1446.34     75.22 o
  11   4   7     1269.18     1209.77     45.10 o
  12   4   7      282.60      245.22     39.06 o
  13   4   7       96.89       73.34     25.98 o
  -9   5   7      191.23      186.03     35.10 o
  -8   5   7     2045.87     2125.75     99.56 o
  -7   5   7     1574.29     1462.02     75.37 o
  -6   5   7      720.87      703.71     50.70 o
  -5   5   7       44.81       42.39     19.65 o
  -4   5   7     3395.90     3178.53     80.61 o
  -3   5   7     4995.74     4812.06    200.35 o
  -2   5   7     4721.70     4534.00    145.33 o
  -1   5   7     6003.64     6001.81    186.46 o
   0   5   7       50.42       47.64     13.13 o
   1   5   7     6061.50     6071.05    126.86 o
   2   5   7    10430.85    10468.79    318.06 o
   3   5   7    10728.40    10987.20    216.22 o
   4   5   7     8129.58     8054.15    161.82 o
   5   5   7      360.92      353.66     59.43 o
   6   5   7     1602.45     1536.67     41.08 o
   7   5   7     2653.90     2593.94     52.34 o
   8   5   7     3149.45     3156.70     62.35 o
   9   5   7     1450.05     1395.35     35.02 o
  10   5   7       63.90       64.31     11.20 o
  11   5   7       63.37       70.61     17.98 o
  12   5   7      657.85      677.01     41.23 o
  13   5   7      887.14      874.89     38.43 o
  -9   6   7     1372.78     1412.97     81.31 o
  -8   6   7      353.82      399.34     42.63 o
  -7   6   7       32.04       20.09     23.80 o
  -6   6   7     1588.16     1665.34     82.85 o
  -5   6   7     2711.45     2584.33    108.10 o
  -4   6   7     1339.47     1336.10     67.45 o
  -3   6   7      134.77      136.32     14.59 o
  -2   6   7      271.34      239.34     17.16 o
  -1   6   7     2289.77     2235.29     60.12 o
   0   6   7     4313.25     4295.68    139.34 o
   1   6   7     6681.74     6499.70    201.48 o
   2   6   7     4448.29     4347.18    120.80 o
   3   6   7      101.81       89.73      9.27 o
   4   6   7     3761.61     3698.56    138.71 o
   5   6   7     7611.36     7136.00    193.47 o
   6   6   7     8609.93     8559.07    173.33 o
   7   6   7     1489.58     1399.78     33.40 o
   8   6   7       93.93       87.26     10.28 o
   9   6   7      373.42      374.99     17.29 o
  10   6   7      924.09      938.11     28.72 o
  11   6   7     1260.09     1239.69     34.70 o
  12   6   7      452.19      417.71     39.98 o
  13   6   7       13.20        9.95     13.39 o
  -8   7   7     1284.53     1318.24     78.75 o
  -7   7   7     1936.17     1988.00     96.03 o
  -6   7   7     1978.14     1948.03     92.56 o
  -5   7   7       99.51      101.10     25.93 o
  -4   7   7      269.82      359.55     37.51 o
  -3   7   7     1351.52     1289.61     67.21 o
  -2   7   7     3601.77     3574.57    188.95 o
  -1   7   7     1678.47     1688.16     49.42 o
   0   7   7      285.98      251.11     23.46 o
   1   7   7      210.44      191.82     20.91 o
   2   7   7     6001.86     6047.83    124.20 o
   3   7   7     9587.12     9543.33    257.85 o
   4   7   7     4786.43     4305.40     93.40 o
   5   7   7      592.28      577.77     19.49 o
   6   7   7      889.73      886.95     29.27 o
   7   7   7     4298.99     4314.80     95.40 o
   8   7   7     4147.43     4039.54     76.56 o
   9   7   7     2119.58     2071.87     46.48 o
  10   7   7      457.90      439.24     19.65 o
  11   7   7       32.00       35.30     11.21 o
  12   7   7      554.57      575.38     24.67 o
  13   7   7      524.96      533.19     39.83 o
  -7   8   7       57.66       69.67     26.12 o
  -6   8   7      929.06      902.19     61.08 o
  -5   8   7     2381.35     2470.58    108.73 o
  -4   8   7     2671.41     2620.35    111.10 o
  -3   8   7     1294.90     1272.32     68.56 o
  -2   8   7       48.88       50.41     20.42 o
  -1   8   7     1970.26     1825.34     52.39 o
   0   8   7     3081.03     3060.44     78.02 o
   1   8   7     2926.10     2813.72     98.88 o
   2   8   7      568.16      619.07     37.85 o
   3   8   7      104.64      115.93     11.97 o
   4   8   7     2406.55     2253.94     71.31 o
   5   8   7     8607.23     8263.72    168.10 o
   6   8   7     6326.86     6478.49    254.23 o
   7   8   7     1750.91     1596.94     44.48 o
   8   8   7       46.66       28.26     11.05 o
   9   8   7     1549.78     1492.97     45.47 o
  10   8   7     3348.87     3260.84     66.67 o
  11   8   7     1323.05     1299.66     46.15 o
  12   8   7      398.65      387.00     30.36 o
  13   8   7       16.52       23.12     11.79 o
  -6   9   7     2115.90     2015.28     99.36 o
  -5   9   7      432.75      445.16     44.32 o
  -4   9   7       64.47       66.19     25.01 o
  -3   9   7     1814.45     1793.77     86.47 o
  -2   9   7     2692.37     2625.03    109.45 o
  -1   9   7     1362.46     1263.44     66.48 o
   0   9   7       84.17       82.97     12.72 o
   1   9   7      904.23      848.42     32.92 o
   2   9   7     2003.66     1805.02     73.00 o
   3   9   7     2641.21     2138.69     84.69 o
   4   9   7     3851.40     3831.10     87.25 o
   5   9   7      443.53      413.62     20.89 o
   6   9   7      849.85      850.04     57.75 o
   7   9   7     3117.46     2872.07     69.90 o
   8   9   7     5554.97     5355.28    118.13 o
   9   9   7     2926.42     2910.19     73.02 o
  10   9   7      262.37      222.50     19.87 o
  11   9   7      120.97      124.97     18.13 o
  12   9   7      637.51      614.36     25.48 o
  13   9   7      737.08      750.40     29.34 o
  -5  10   7     1705.27     1667.32     87.20 o
  -4  10   7     3315.44     3209.00    132.44 o
  -3  10   7     1455.10     1480.22     76.48 o
  -2  10   7       10.44       32.78     21.63 o
  -1  10   7      698.36      573.83     44.08 o
   0  10   7     2321.13     2203.63     94.92 o
   1  10   7     2301.53     2282.86     95.60 o
   2  10   7      907.76      933.87     48.23 o
   3  10   7        9.76        0.58     16.46 o
   5  10   7     2509.89     2256.07    155.49 o
   6  10   7     3047.71     2974.96     72.15 o
   7  10   7     2024.15     1833.45     50.94 o
   8  10   7       14.11       19.60     12.01 o
   9  10   7     1007.24      954.40     36.08 o
  10  10   7     1647.33     1663.30    134.97 o
  11  10   7     1962.19     1900.26     57.47 o
  12  10   7      660.81      642.33     33.02 o
  -4  11   7       17.18       26.31     25.44 o
  -3  11   7     1687.55     1617.44     83.87 o
  -2  11   7     2974.26     2980.05    123.75 o
  -1  11   7     2401.02     2426.35    105.16 o
   0  11   7      663.20      550.80     44.85 o
   1  11   7      140.19      171.06     27.47 o
   2  11   7     1362.75     1455.17     71.46 o
   3  11   7     2620.66     2674.43    100.91 o
   4  11   7     1316.23     1404.61     68.27 o
   5  11   7       78.76       79.17     12.79 o
   6  11   7       29.66       30.37     11.33 o
   7  11   7      991.34      939.97     34.47 o
   8  11   7     2007.78     2066.06     57.47 o
   9  11   7     1382.84     1304.70     43.88 o
  10  11   7      296.49      299.29     30.71 o
  11  11   7       67.21       93.69     17.55 o
  12  11   7      547.23      598.86     32.84 o
  -3  12   7     1297.59     1291.15     75.42 o
  -2  12   7      268.52      232.91     36.84 o
  -1  12   7      655.43      605.16     49.10 o
   0  12   7     2170.27     2272.00    100.86 o
   1  12   7     2403.87     2506.89    106.12 o
   2  12   7     1239.17     1267.98     66.48 o
   3  12   7        7.15        7.97     19.22 o
   4  12   7      381.91      370.46     24.48 o
   5  12   7      645.73      609.51     39.30 o
   6  12   7      809.69      817.10     40.07 o
   7  12   7      591.48      622.37     29.16 o
   8  12   7       10.98       25.59     13.00 o
   9  12   7      282.81      294.13     22.69 o
  10  12   7     1174.81     1140.33     58.20 o
  11  12   7     1459.03     1404.88     49.47 o
  -1  13   7     2239.21     2192.19    101.49 o
   0  13   7      953.24      935.41     61.66 o
   1  13   7        2.35       33.36     23.42 o
   2  13   7      619.24      581.26     46.74 o
   3  13   7     1587.85     1652.11     79.66 o
   4  13   7     1223.57     1259.53     66.77 o
   5  13   7      504.91      494.06     32.61 o
   6  13   7        7.49       13.05     12.39 o
   7  13   7      606.93      622.59     30.34 o
   8  13   7      942.96      938.21     38.07 o
   9  13   7      652.27      676.63     33.41 o
  10  13   7      127.09      138.22     24.99 o
  11  13   7       40.10       54.20     18.61 o
   1  14   7     2744.85     3159.61    130.17 o
   2  14   7     1302.16     1427.07     76.72 o
   3  14   7       96.95      100.52     26.84 o
   4  14   7      201.64      253.09     33.94 o
   5  14   7     1129.73     1145.24     65.04 o
   6  14   7     1338.81     1430.54     67.45 o
   7  14   7      279.34      302.87     23.15 o
   8  14   7        2.95       15.50     14.67 o
   9  14   7       65.24       49.26     16.69 o
   5  15   7      233.89      220.99     33.89 o
  -6 -10   8     1657.25     1604.11     84.57 o
  -5 -10   8     1620.82     1545.71     55.00 o
  -4 -10   8      405.43      423.95     44.37 o
  -3 -10   8        7.71       26.65     25.78 o
  -2 -10   8      226.38      234.94     35.83 o
  -8  -9   8     1730.14     1719.41     46.22 o
  -7  -9   8     1631.55     1602.63     56.52 o
  -6  -9   8      448.94      429.30     29.41 o
  -5  -9   8      202.90      184.57     21.79 o
  -4  -9   8     1726.59     1717.76     57.30 o
  -3  -9   8     1967.98     1943.75     61.47 o
  -2  -9   8     1154.80     1168.37     68.42 o
  -1  -9   8      327.50      339.23     40.70 o
   0  -9   8        6.71       11.59     24.48 o
   1  -9   8      457.30      429.03     45.72 o
  -9  -8   8      685.16      639.12     32.00 o
  -8  -8   8        2.23        7.29     13.30 o
  -7  -8   8     1202.48     1242.01     47.81 o
  -6  -8   8     2429.92     2411.82     71.87 o
  -5  -8   8     3035.77     2976.77     86.57 o
  -4  -8   8     1946.47     1913.76     60.16 o
  -3  -8   8       17.42       18.11     13.41 o
  -2  -8   8     1148.12     1190.31     44.27 o
  -1  -8   8     1832.72     1808.97     85.94 o
   0  -8   8     2036.92     2082.93     95.21 o
   1  -8   8      790.98      725.39     52.48 o
   2  -8   8        4.21       -6.66     22.31 o
   3  -8   8      268.40      277.57     38.43 o
 -10  -7   8      154.31      146.29     31.24 o
  -9  -7   8      484.71      419.33     42.54 o
  -8  -7   8     1096.00     1064.06     39.82 o
  -7  -7   8     1564.22     1555.87     48.92 o
  -6  -7   8      405.38      412.50     28.70 o
  -5  -7   8      315.81      330.18     23.86 o
  -4  -7   8     2174.50     2098.17     63.17 o
  -3  -7   8     4078.39     4132.08    104.07 o
  -2  -7   8     3847.63     3937.27     99.65 o
  -1  -7   8      312.00      321.87     22.48 o
   0  -7   8      289.90      250.23     20.47 o
   1  -7   8     1123.36     1185.80     66.10 o
   2  -7   8     1077.55     1095.42     64.70 o
   3  -7   8     1052.09     1038.44     64.41 o
   4  -7   8      688.00      704.96     53.35 o
 -11  -6   8      276.81      319.58     41.52 o
 -10  -6   8      687.41      677.20     53.40 o
  -9  -6   8      256.27      260.29     36.11 o
  -8  -6   8        8.88       22.36     14.58 o
  -7  -6   8       77.74       66.16     17.28 o
  -6  -6   8     1889.35     1789.13     81.21 o
  -5  -6   8     4133.92     4132.14    103.40 o
  -4  -6   8     1484.78     1455.68     55.77 o
  -3  -6   8       56.52       90.97     35.58 o
  -2  -6   8      645.19      690.32     31.74 o
  -1  -6   8     5641.59     5487.10    128.66 o
   0  -6   8     5170.92     5136.40    121.21 o
   1  -6   8     1705.99     1679.95     51.52 o
   2  -6   8      307.01      278.68     33.75 o
   3  -6   8      166.64      186.95     30.66 o
   4  -6   8     1336.81     1363.96    106.58 o
   5  -6   8     1971.49     1938.66     91.69 o
   6  -6   8      672.22      653.25     53.79 o
 -11  -5   8      176.90      223.79     36.69 o
 -10  -5   8        4.39       16.03     21.49 o
  -9  -5   8      468.10      452.06     43.31 o
  -8  -5   8     1593.93     1494.61     76.14 o
  -7  -5   8     1218.09     1119.31     37.70 o
  -6  -5   8      268.00      271.93     18.74 o
  -5  -5   8       19.62       34.49     13.11 o
  -4  -5   8     1975.09     1982.62     58.43 o
  -3  -5   8     8529.31     8629.45    190.57 o
  -2  -5   8     4979.04     4942.46    116.69 o
  -1  -5   8     1784.74     1751.87     52.68 o
   0  -5   8        4.24        6.04     10.64 o
   1  -5   8     4405.71     4542.12    108.20 o
   2  -5   8     5988.99     6106.81    114.19 o
   3  -5   8     3511.27     3711.47     94.92 o
   4  -5   8      676.58      733.62     35.33 o
   5  -5   8        1.34       -7.06     22.09 o
   6  -5   8      493.81      488.76     45.43 o
   7  -5   8      864.73      888.58     63.44 o
 -11  -4   8      732.93      749.82     57.46 o
 -10  -4   8     1563.56     1483.12     78.46 o
  -9  -4   8      587.95      535.06     45.72 o
  -8  -4   8       17.36       21.58     21.05 o
  -7  -4   8      626.25      588.31     45.00 o
  -6  -4   8     2192.58     2047.81     53.98 o
  -5  -4   8     1771.40     1732.59     76.67 o
  -4  -4   8     1522.34     1583.57     78.58 o
  -3  -4   8      920.41      879.33     34.29 o
  -2  -4   8     1622.42     1578.04     68.75 o
  -1  -4   8     6875.84     6893.92    153.98 o
   0  -4   8     6310.60     6408.18    117.16 o
   1  -4   8     6072.86     5938.73    109.98 o
   2  -4   8      396.70      360.93     17.29 o
   3  -4   8     1404.91     1398.17     74.05 o
   4  -4   8     3591.11     3693.38     96.42 o
   5  -4   8     1990.12     2083.05     62.85 o
   6  -4   8     1302.43     1321.28     72.08 o
   7  -4   8      410.67      421.26     43.89 o
   8  -4   8      131.65      138.04     33.94 o
 -11  -3   8      427.79      476.06     45.87 o
 -10  -3   8       17.84       31.58     23.42 o
  -9  -3   8      689.14      715.78     50.07 o
  -8  -3   8     1509.02     1385.49     71.12 o
  -7  -3   8     1499.92     1366.52     68.17 o
  -6  -3   8      381.28      399.14     20.06 o
  -5  -3   8        5.73        8.85      8.20 o
  -4  -3   8     1083.27     1036.47     54.17 o
  -2  -3   8     4333.97     4230.58    100.70 o
  -1  -3   8     3657.96     3573.85     87.06 o
   0  -3   8      269.36      302.29     19.18 o
   1  -3   8     2958.70     2892.08     59.22 o
   2  -3   8     6439.38     6421.63    117.43 o
   3  -3   8     6600.41     6674.00    121.90 o
   4  -3   8     1541.45     1620.49     39.72 o
   5  -3   8      131.16      147.31     17.46 o
   6  -3   8      820.75      931.98     57.75 o
   7  -3   8     1421.56     1449.52     77.30 o
   8  -3   8     1686.16     1628.26     86.18 o
 -11  -2   8     1156.54     1239.30     70.93 o
 -10  -2   8     2145.87     2135.60     96.42 o
  -9  -2   8     1555.04     1546.37     77.35 o
  -8  -2   8      390.22      376.65     37.42 o
  -7  -2   8      219.34      255.75     30.13 o
  -6  -2   8     2587.69     2676.65    105.30 o
  -5  -2   8     3310.92     3359.26     84.26 o
  -4  -2   8     2496.80     2345.97     54.66 o
  -3  -2   8       66.81       43.55     16.17 o
  -2  -2   8     1023.83     1028.60     51.61 o
  -1  -2   8     1176.37     1204.09     38.23 o
   0  -2   8     6299.03     5979.96    596.04 o
   1  -2   8     4514.02     4495.06     84.77 o
   2  -2   8      342.31      337.73     15.83 o
   3  -2   8      740.78      705.50     33.24 o
   4  -2   8     3813.53     3874.39     75.96 o
   5  -2   8     6132.59     6335.84    117.04 o
   6  -2   8     4108.67     4099.52    100.99 o
   7  -2   8      102.30       97.43     26.70 o
   8  -2   8      107.93       87.39     29.11 o
   9  -2   8      451.21      543.65     51.03 o
 -11  -1   8      544.09      534.00     46.50 o
 -10  -1   8       31.64       22.31     21.00 o
  -9  -1   8     1184.14     1267.59     67.40 o
  -8  -1   8     4629.00     4265.12    152.52 o
  -7  -1   8     3061.53     3175.81    192.31 o
  -6  -1   8     1318.11     1278.34     58.93 o
  -5  -1   8        0.33      -10.70      9.44 o
  -4  -1   8     2504.79     2485.69     91.83 o
  -3  -1   8     2546.35     2530.81     58.06 o
  -2  -1   8     2141.16     1846.34     74.45 o
  -1  -1   8      936.47      740.84     40.85 o
   0  -1   8      471.57      464.42     31.48 o
   1  -1   8     1347.33     1389.93     33.13 o
   2  -1   8     7796.32     8040.50    142.34 o
   3  -1   8     7178.70     6654.05    199.13 o
   4  -1   8     3267.93     3180.81     63.82 o
   5  -1   8       15.84       13.49      9.16 o
   6  -1   8     2258.52     2316.29     64.12 o
   7  -1   8     6167.95     6252.29    145.18 o
   8  -1   8     2810.49     2544.26    109.26 o
   9  -1   8      902.55      921.36     62.33 o
  10  -1   8       93.68       84.11     30.80 o
 -10   0   8     1742.72     1537.78     75.37 o
  -9   0   8     2037.00     1999.78     62.27 o
  -8   0   8      854.95      825.70     36.27 o
  -7   0   8      244.28      249.00     20.21 o
  -6   0   8     2571.94     2595.24     71.20 o
  -5   0   8     4576.78     4502.45    108.41 o
  -4   0   8     4559.21     4426.91    105.92 o
  -3   0   8      623.94      622.40     39.54 o
  -2   0   8       31.74       45.21     10.14 o
  -1   0   8     3294.65     3282.15    113.61 o
   0   0   8     5564.17     5977.96    189.17 o
   1   0   8     2628.64     2696.78     95.89 o
   2   0   8     1663.26     1535.09     44.26 o
   3   0   8      452.27      464.71     22.07 o
   4   0   8     4895.27     4821.22    146.69 o
   5   0   8     7629.46     7674.08    136.94 o
   6   0   8     3869.86     3777.93     93.36 o
   7   0   8      671.37      652.19     29.96 o
   8   0   8      355.37      354.14     23.64 o
   9   0   8     2334.50     2347.99    104.82 o
  10   0   8     1827.61     1915.15     94.58 o
 -11   1   8      407.96      526.80     46.59 o
 -10   1   8        0.26       26.75     22.60 o
  -9   1   8      338.46      346.48     25.34 o
  -8   1   8     2119.25     2117.96    137.53 o
  -7   1   8     5977.67     5843.41    138.68 o
  -6   1   8     4608.63     4543.66    111.47 o
  -5   1   8       53.18       49.84     13.06 o
  -4   1   8     1015.87      932.21     68.42 o
  -3   1   8     6804.85     5710.92    183.66 o
  -2   1   8     7434.30     7591.30    234.89 o
  -1   1   8     2688.11     2849.69    101.63 o
   0   1   8        0.86       -0.34     12.36 o
   1   1   8     1720.27     1701.74     67.93 o
   2   1   8     1699.79     1606.14     64.94 o
   3   1   8     4304.24     4320.07    101.39 o
   4   1   8     2444.97     2272.09    167.22 o
   5   1   8       82.44       97.90     21.99 o
   6   1   8     1802.84     1771.92     52.17 o
   7   1   8     3493.51     3287.61     94.58 o
   8   1   8     3074.57     3046.66     90.05 o
   9   1   8     1514.22     1461.52     49.39 o
  10   1   8        1.79       15.98     21.49 o
  11   1   8      369.44      343.81     42.25 o
 -10   2   8     1184.72     1083.49     66.19 o
  -9   2   8     1114.42     1148.14     66.73 o
  -8   2   8      342.85      318.62     44.47 o
  -7   2   8       67.45       98.60     17.41 o
  -6   2   8     2459.10     2484.20     69.70 o
  -5   2   8    10282.74     9951.19    222.07 o
  -4   2   8     5030.49     4534.87    224.61 o
  -3   2   8     1301.06     1367.40     43.65 o
  -2   2   8      215.05      144.02     20.18 o
  -1   2   8     6591.99     6707.93    209.40 o
   0   2   8     4642.54     4911.47    158.99 o
   1   2   8     3558.12     3575.60    121.33 o
   2   2   8      523.83      539.89     34.62 o
   3   2   8       46.92       39.00     10.09 o
   4   2   8     1313.92     1167.84    129.52 o
   5   2   8     3261.81     3190.46    100.45 o
   6   2   8     3115.78     3017.27     77.48 o
   7   2   8      561.50      557.51     32.74 o
   8   2   8      128.99      127.52     16.35 o
   9   2   8     1453.30     1389.53     47.41 o
  10   2   8     3076.27     2969.72    116.94 o
  11   2   8     1706.58     1686.82     85.17 o
 -10   3   8        2.65       -6.95     22.45 o
  -9   3   8      329.06      331.36     39.20 o
  -8   3   8     2001.13     1988.58     92.56 o
  -7   3   8     2415.78     2534.91     75.46 o
  -6   3   8     1056.66     1073.23     39.77 o
  -5   3   8      690.89      672.79     30.75 o
  -4   3   8     1929.02     1880.25     58.54 o
  -3   3   8     9752.74     9004.64    710.95 o
  -2   3   8     7649.85     8013.57    246.00 o
  -1   3   8     6373.24     6722.85    209.54 o
   0   3   8      173.07      200.32     23.08 o
   1   3   8     1203.21     1197.87     54.41 o
   2   3   8     4771.19     4859.71    157.83 o
   3   3   8     3950.33     3753.91    126.69 o
   4   3   8     1877.60     1700.43     60.71 o
   5   3   8      170.03      159.11     15.13 o
   6   3   8      360.77      377.70     22.15 o
   7   3   8     2170.34     2082.89     59.72 o
   8   3   8     4522.03     4309.35    106.28 o
   9   3   8     1523.15     1431.95     72.30 o
  10   3   8        2.42        7.41     12.63 o
  11   3   8      686.27      691.33     40.92 o
  12   3   8     1777.27     1825.15     89.90 o
  -9   4   8      616.80      654.70     53.59 o
  -8   4   8      167.08      122.64     30.27 o
  -7   4   8       94.28       93.62     26.17 o
  -6   4   8     2672.50     2729.51    184.68 o
  -5   4   8     3034.07     3010.53     79.56 o
  -4   4   8     4725.14     4535.37    109.64 o
  -3   4   8     6815.81     6688.06    152.18 o
  -2   4   8      204.49      180.04     22.40 o
  -1   4   8     5335.41     5500.94    175.65 o
   0   4   8     7900.98     8319.05    254.30 o
   1   4   8    11131.47    11455.48    341.45 o
   2   4   8     4794.52     4982.68    161.41 o
   3   4   8      119.21      130.31     19.60 o
   4   4   8     1562.22     1645.78     69.33 o
   5   4   8     2141.37     2089.40     57.99 o
   6   4   8     3032.54     2876.04     74.85 o
   7   4   8      852.57      792.01     32.23 o
   8   4   8       13.30       11.00     11.45 o
   9   4   8     1441.85     1359.74     46.70 o
  10   4   8     1878.20     1757.18     56.25 o
  11   4   8     1289.23     1201.87     62.04 o
  12   4   8      247.68      237.08     52.58 o
  -9   5   8      402.99      424.83     47.12 o
  -8   5   8     1092.72     1120.57     69.72 o
  -7   5   8      813.63      725.29     53.98 o
  -6   5   8     1340.93     1239.78     68.61 o
  -5   5   8      320.50      328.62     21.83 o
  -4   5   8     1034.24      954.28     36.02 o
  -3   5   8     2630.72     2470.95     67.05 o
  -2   5   8    10564.40    10383.87    226.05 o
  -1   5   8     9601.22     9565.69    288.73 o
   0   5   8     1603.46     1539.85     64.79 o
   1   5   8      815.80      790.61     43.45 o
   2   5   8     5384.71     5482.84    123.09 o
   3   5   8     7105.15     7244.85    145.99 o
   4   5   8     4573.31     4385.16     93.31 o
   5   5   8      188.71      182.06     13.04 o
   6   5   8      191.97      182.66     11.74 o
   7   5   8     1200.29     1236.06     31.75 o
   8   5   8     1499.74     1390.70     34.91 o
   9   5   8     1048.98      994.75     39.40 o
  10   5   8      128.49      138.46     18.26 o
  11   5   8      159.43      169.62     20.14 o
  12   5   8      970.72      928.81     41.18 o
  -8   6   8      121.21      112.30     29.50 o
  -7   6   8       37.46       35.00     24.58 o
  -6   6   8      670.05      644.85     51.42 o
  -5   6   8     1597.47     1762.24     85.36 o
  -4   6   8     3557.17     3355.10    130.84 o
  -3   6   8      531.09      457.38     34.69 o
  -2   6   8       20.05       17.95     19.58 o
  -1   6   8      944.75      928.27     46.54 o
   0   6   8     8245.98     8267.44    253.04 o
   1   6   8    10529.92    11167.97    334.35 o
   2   6   8     1829.67     1740.22     70.88 o
   3   6   8       11.66       10.81      6.86 o
   4   6   8     1579.97     1516.68     46.42 o
   5   6   8     6109.89     6046.89    126.58 o
   6   6   8     2582.83     2511.22     61.01 o
   7   6   8      447.32      456.49     18.50 o
   8   6   8        2.65        0.41      8.09 o
   9   6   8      364.39      311.54     16.71 o
  10   6   8      974.85      963.68     30.26 o
  11   6   8     1007.05      963.41     31.28 o
  12   6   8      196.13      205.83     22.28 o
  -8   7   8      833.88      918.80     65.33 o
  -7   7   8     1039.86     1023.38     67.11 o
  -6   7   8      774.84      765.36     56.49 o
  -5   7   8       18.30       18.93     19.84 o
  -4   7   8      294.32      292.39     35.44 o
  -3   7   8     1801.14     1917.32     87.29 o
  -2   7   8     2960.29     2832.79     74.50 o
  -1   7   8     1879.43     1843.00     68.97 o
   0   7   8      813.50      836.58     44.90 o
   1   7   8      715.51      676.67     40.51 o
   2   7   8     6377.44     6494.48    205.83 o
   3   7   8     8760.81     8892.07    199.65 o
   4   7   8     3360.13     3380.07     75.82 o
   5   7   8      524.54      501.97     21.48 o
   6   7   8      324.77      290.42     17.61 o
   7   7   8     1907.91     1780.93     57.89 o
   8   7   8     1896.19     1885.97     50.69 o
   9   7   8      737.58      688.05     23.70 o
  10   7   8      181.52      196.22     14.84 o
  11   7   8        9.71        7.27     10.13 o
  12   7   8      529.92      548.55     23.98 o
  -7   8   8       16.23        8.64     25.83 o
  -6   8   8      705.50      666.68     54.32 o
  -5   8   8     1401.76     1587.94     82.85 o
  -4   8   8      876.54      923.63     58.86 o
  -3   8   8      252.33      265.69     34.76 o
  -2   8   8       43.73       36.79     19.89 o
  -1   8   8     1817.56     1791.31     53.40 o
   0   8   8     3525.22     3358.08     85.62 o
   1   8   8     3739.67     3497.73    121.04 o
   2   8   8     2444.35     2160.18     85.12 o
   3   8   8      250.34      247.59     27.86 o
   4   8   8     2134.03     2059.56     51.56 o
   5   8   8     4907.31     4946.74    107.73 o
   6   8   8     5437.59     5416.00    225.64 o
   7   8   8     2844.68     2650.55    101.20 o
   8   8   8      123.48      119.18     14.13 o
   9   8   8      323.28      311.65     20.45 o
  10   8   8     1146.48     1154.88     32.98 o
  11   8   8      833.08      827.49     28.30 o
  12   8   8      369.04      355.46     20.12 o
  -6   9   8      934.60      897.46     63.73 o
  -5   9   8       58.17       81.16     28.58 o
  -4   9   8      352.40      328.56     38.14 o
  -3   9   8     1178.97     1117.92     66.05 o
  -2   9   8      990.78      947.63     58.90 o
  -1   9   8     1421.37     1256.87     65.86 o
   0   9   8      158.41      148.25     16.07 o
   1   9   8      420.41      432.85     32.20 o
   2   9   8     1394.87     1315.73     61.12 o
   3   9   8     4649.31     4671.75    158.03 o
   4   9   8     7542.67     7455.01    199.62 o
   5   9   8     1259.70     1232.42     37.95 o
   6   9   8      414.02      419.49     69.07 o
   7   9   8     2171.75     2005.01     53.00 o
   8   9   8     3524.78     3457.36     82.17 o
   9   9   8     1622.00     1525.59     46.24 o
  10   9   8      215.73      196.36     18.93 o
  11   9   8       76.25       73.60     15.81 o
  12   9   8      208.91      220.81     17.27 o
  -5  10   8     1428.12     1395.01     78.41 o
  -4  10   8     1447.67     1317.42     74.16 o
  -3  10   8      685.02      710.23     54.65 o
  -2  10   8        5.30        8.74     21.53 o
  -1  10   8      669.77      648.04     49.68 o
   0  10   8     1691.50     1596.92     76.38 o
   1  10   8     1937.63     1894.50    162.76 o
   2  10   8     1080.70     1075.09     54.12 o
   3  10   8       15.13       29.16     17.96 o
   4  10   8     1028.74      979.30     54.90 o
   5  10   8     2627.25     2702.03     67.74 o
   6  10   8     3460.06     3432.73     82.48 o
   7  10   8      810.88      789.26     30.20 o
   8  10   8        0.50       -6.60     11.15 o
   9  10   8      439.32      455.50     25.16 o
  10  10   8      881.91      883.26     36.04 o
  11  10   8      918.82      985.53     38.84 o
  12  10   8      242.19      255.70     23.21 o
  -4  11   8       50.78       70.35     30.37 o
  -3  11   8     1238.30     1319.30     75.80 o
  -2  11   8     2122.68     2053.52     97.63 o
  -1  11   8     1172.71     1221.14     69.86 o
   0  11   8       37.04       34.86     23.27 o
   1  11   8      249.86      250.20     32.11 o
   2  11   8      848.09      835.81     53.25 o
   3  11   8     1830.00     1929.29     81.26 o
   4  11   8      721.62      775.55     49.59 o
   5  11   8       85.61      124.66     26.36 o
   6  11   8        5.20       11.98     20.04 o
   7  11   8     1559.49     1557.52     46.73 o
   8  11   8     2518.13     2503.25     66.08 o
   9  11   8     1539.05     1450.62     74.57 o
  10  11   8      329.69      292.74     24.09 o
  11  11   8       59.87       70.91     17.24 o
  12  11   8      474.00      523.55     31.21 o
  -2  12   8       22.45       21.39     25.88 o
  -1  12   8      582.41      598.40     49.83 o
   0  12   8     1126.81     1159.73     67.69 o
   1  12   8     1264.44     1391.53     73.73 o
   2  12   8      384.11      330.05     35.78 o
   3  12   8       14.20       32.06     20.18 o
   4  12   8      340.65      386.79     36.89 o
   5  12   8     1577.65     1691.55     79.81 o
   6  12   8     1605.28     1577.12     79.18 o
   7  12   8      809.07      808.00     39.81 o
   8  12   8       31.46       46.03     13.66 o
   9  12   8      608.73      625.20     30.79 o
  10  12   8     1897.85     1992.21     97.65 o
  11  12   8     1308.37     1286.70     50.02 o
  -1  13   8     1695.14     1883.76     94.49 o
   0  13   8      203.01      193.75     34.42 o
   1  13   8       43.26       55.04     26.70 o
   2  13   8      518.51      529.75     45.63 o
   3  13   8     1177.70     1220.81     66.92 o
   4  13   8      484.92      516.76     43.79 o
   5  13   8      111.73       89.18     25.20 o
   6  13   8      130.92       95.12     27.62 o
   7  13   8      697.96      730.84     47.32 o
   8  13   8     1125.83     1149.84     41.78 o
   9  13   8     1087.44     1065.86     85.87 o
  10  13   8      188.81      188.37     21.06 o
   2  14   8      622.08      664.94     52.77 o
   3  14   8       34.05      -13.52     22.31 o
   4  14   8      184.39      164.98     29.79 o
   5  14   8      646.86      711.96     51.76 o
   6  14   8      767.39      778.50     55.91 o
   7  14   8      308.00      273.79     73.80 o
   8  14   8        5.37        1.11     18.83 o
   9  14   8      125.08      156.64     29.02 o
  -6  -9   9      429.05      424.93     30.37 o
  -5  -9   9       84.53       71.51     18.59 o
  -4  -9   9      471.12      512.14     31.13 o
  -3  -9   9     1006.87     1024.16     83.65 o
  -2  -9   9      798.67      717.56     55.33 o
  -1  -9   9      118.05      108.49     32.25 o
  -8  -8   9       20.87       27.52     21.92 o
  -7  -8   9      528.41      598.45     48.43 o
  -6  -8   9     1410.92     1424.49     52.44 o
  -5  -8   9     1943.13     1863.40     61.40 o
  -4  -8   9      932.65      887.31     54.73 o
  -3  -8   9        1.35       -8.77     12.79 o
  -2  -8   9      222.71      214.82     21.59 o
  -1  -8   9      763.02      783.13     55.09 o
   0  -8   9     1217.57     1166.01     68.70 o
   1  -8   9      554.56      527.33     47.80 o
  -9  -7   9      477.31      492.96     47.51 o
  -8  -7   9     1674.24     1601.31     82.32 o
  -7  -7   9     2093.11     2055.84     94.34 o
  -6  -7   9      279.67      265.80     24.10 o
  -5  -7   9       96.30      109.79     18.69 o
  -4  -7   9     1236.71     1179.89     45.18 o
  -3  -7   9     3006.09     3025.78     83.27 o
  -2  -7   9     1541.71     1477.87     50.92 o
  -1  -7   9      279.84      252.90     26.10 o
   0  -7   9       17.15       23.51     22.79 o
   1  -7   9      591.76      609.99     48.62 o
   2  -7   9      895.67     1002.23     62.38 o
   3  -7   9     1473.84     1557.86     82.27 o
 -10  -6   9      639.65      651.18     54.61 o
  -9  -6   9      369.43      421.36     44.13 o
  -8  -6   9       10.19        9.85     19.99 o
  -7  -6   9      280.88      305.04     36.50 o
  -6  -6   9     2809.08     2600.80    106.94 o
  -5  -6   9     4096.84     3987.03    102.47 o
  -4  -6   9     1043.52     1063.84     41.63 o
  -3  -6   9       38.49       48.56     14.85 o
  -2  -6   9      383.60      371.93     24.41 o
  -1  -6   9     2558.17     2570.92     71.93 o
   0  -6   9     1938.52     1978.37    113.29 o
   1  -6   9      746.38      767.46     33.82 o
   2  -6   9      220.28      262.70     34.09 o
   3  -6   9       69.77      117.71     27.28 o
   4  -6   9     1008.33     1116.08     66.68 o
 -10  -5   9       53.15       58.47     26.99 o
  -9  -5   9      510.98      483.74     45.72 o
  -8  -5   9     1115.87     1015.80     61.56 o
  -7  -5   9     1317.52     1201.40     67.21 o
  -6  -5   9      629.42      541.14     42.68 o
  -5  -5   9       23.25       15.88     19.60 o
  -4  -5   9     1811.90     1906.55     58.11 o
  -3  -5   9     4107.07     4055.26    101.48 o
  -2  -5   9     3960.73     3938.10     98.37 o
  -1  -5   9     1639.23     1500.50     49.20 o
   0  -5   9       11.52       15.79     12.09 o
   1  -5   9      954.72      947.07     36.93 o
   2  -5   9     1971.30     1994.27    130.36 o
   3  -5   9     1435.43     1370.82     68.56 o
   4  -5   9      331.16      318.52     24.10 o
   5  -5   9       67.44       39.83     24.62 o
   6  -5   9      283.20      332.57     40.22 o
 -10  -4   9      448.63      497.06     48.19 o
  -9  -4   9      355.90      450.03     44.76 o
  -8  -4   9       70.73       44.76     23.18 o
  -7  -4   9      404.94      420.63     39.98 o
  -6  -4   9     1421.80     1362.22     70.25 o
  -5  -4   9     2496.16     2430.31     99.56 o
  -4  -4   9     4392.51     4277.19    150.35 o
  -3  -4   9      648.45      616.54     36.04 o
  -2  -4   9     1727.95     1726.60     52.86 o
  -1  -4   9     3891.13     3754.41     93.57 o
   0  -4   9     5439.75     5478.97    127.44 o
   1  -4   9     3295.80     3260.14    101.77 o
   2  -4   9       48.35       53.58     12.61 o
   3  -4   9      297.64      301.01     27.49 o
   4  -4   9      795.43      822.45     36.20 o
   5  -4   9     1531.82     1376.37     70.54 o
   6  -4   9     1165.56     1257.02     71.89 o
   7  -4   9      189.55      185.11     34.71 o
 -10  -3   9       13.38        6.04     23.22 o
  -9  -3   9      271.32      324.31     38.72 o
  -8  -3   9     1094.84     1095.42     65.08 o
  -7  -3   9     1519.16     1533.67     76.43 o
  -6  -3   9      368.07      395.09     38.53 o
  -5  -3   9       51.93       60.79     20.47 o
  -4  -3   9     1327.51     1295.01     64.26 o
  -3  -3   9     4885.59     5113.96    172.61 o
  -2  -3   9     6420.64     6540.04    148.34 o
  -1  -3   9     1178.55     1127.19     66.44 o
   0  -3   9      361.45      356.50     21.05 o
   1  -3   9     2144.48     2002.95     45.67 o
   2  -3   9     4936.15     5003.65    112.56 o
   3  -3   9     3675.77     3768.34     75.58 o
   4  -3   9      688.76      699.87     42.09 o
   5  -3   9       16.15        3.19     18.69 o
   6  -3   9      525.63      519.90     43.70 o
   7  -3   9      937.23      959.46     63.15 o
   8  -3   9      909.87      993.69     67.40 o
 -11  -2   9      721.42      738.71     55.81 o
 -10  -2   9     1194.03     1138.44     68.27 o
  -9  -2   9      911.98      886.79     58.18 o
  -8  -2   9       47.32       51.03     22.74 o
  -7  -2   9      252.20      232.53     31.58 o
  -6  -2   9      904.24      886.74     54.51 o
  -5  -2   9     2741.89     2677.27    105.79 o
  -4  -2   9     1390.42     1206.85     60.93 o
  -3  -2   9       11.90       23.85     17.62 o
  -2  -2   9       75.99      116.12     21.10 o
  -1  -2   9     3800.46     4014.10    138.18 o
   0  -2   9     9735.23    10138.93    217.63 o
   1  -2   9     2465.41     2548.20     66.52 o
   2  -2   9      398.21      382.45     17.46 o
   3  -2   9      286.60      290.77     15.61 o
   4  -2   9     4285.62     4197.00     91.16 o
   5  -2   9     2994.57     3003.27     83.09 o
   6  -2   9      827.23      881.09     54.70 o
   7  -2   9      342.27      353.13     38.82 o
   8  -2   9        7.73        9.61     21.58 o
 -10  -1   9       57.73       58.57     25.01 o
  -9  -1   9      526.36      484.99     43.21 o
  -8  -1   9     1848.07     1833.26     83.87 o
  -7  -1   9     1082.56     1125.40     62.62 o
  -6  -1   9      429.06      449.26     38.00 o
  -5  -1   9       14.86       23.87     11.71 o
  -4  -1   9      614.83      593.42     27.50 o
  -3  -1   9     2242.48     2281.22     90.34 o
  -2  -1   9     2989.18     3176.75    115.59 o
  -1  -1   9     1636.83     1619.85     70.30 o
   0  -1   9      316.93      346.13     28.82 o
   1  -1   9     2448.51     2388.31     90.62 o
   2  -1   9    10672.21    10245.89    423.22 o
   3  -1   9     6018.70     5902.88    108.95 o
   4  -1   9     1874.77     1854.23     42.88 o
   5  -1   9       95.91      101.59     15.09 o
   6  -1   9     1277.62     1198.45     41.81 o
   7  -1   9     2233.79     2265.64     89.66 o
   8  -1   9     1263.63     1130.28     67.11 o
   9  -1   9      700.61      718.72     57.12 o
 -10   0   9     1551.33     1579.39     79.57 o
  -9   0   9     1628.56     1540.14     76.38 o
  -8   0   9      177.67      144.74     18.75 o
  -7   0   9       31.95       36.63     14.17 o
  -6   0   9      784.29      830.97     35.66 o
  -5   0   9     2020.71     2045.11     60.22 o
  -4   0   9      983.46      987.06     36.88 o
  -3   0   9      473.19      446.65     34.81 o
  -2   0   9      101.04      125.19     22.31 o
  -1   0   9     4317.03     4427.01    148.71 o
   0   0   9     4138.27     4439.03    148.85 o
   1   0   9     4467.89     4512.27    149.14 o
   2   0   9     1632.38     1663.94     69.53 o
   3   0   9     1963.45     1865.91     53.30 o
   4   0   9     5437.18     5365.12    124.82 o
   5   0   9     4602.66     4530.97    108.91 o
   6   0   9     3653.37     3686.83    108.59 o
   7   0   9      412.35      421.59     25.43 o
   8   0   9      283.07      289.44     22.67 o
   9   0   9      823.95      879.45     59.43 o
  10   0   9      710.47      732.43     57.55 o
  -9   1   9      190.52      217.77     28.15 o
  -8   1   9     1223.44     1175.82     44.86 o
  -7   1   9     3121.97     3022.22    139.03 o
  -6   1   9     1636.51     1584.83     52.25 o
  -5   1   9        5.78        8.75     11.26 o
  -4   1   9      583.91      622.01     29.72 o
  -3   1   9     2474.98     2537.84     97.96 o
  -2   1   9     2447.16     2549.18     96.47 o
  -1   1   9      449.00      470.55     33.99 o
   0   1   9        6.73       15.69     13.71 o
   1   1   9     1292.15     1343.39     60.50 o
   2   1   9     3490.80     3359.74    117.23 o
   3   1   9     5336.38     5402.99    124.81 o
   4   1   9     3476.76     3440.88     85.87 o
   5   1   9        1.67        7.74     10.78 o
   6   1   9     1877.41     1893.03     56.07 o
   7   1   9     3386.99     3371.70     87.78 o
   8   1   9     3400.64     3412.66     89.57 o
   9   1   9      880.27      859.25     36.91 o
  10   1   9        2.06        8.45     22.84 o
 -10   2   9     1276.47     1336.10     75.85 o
  -9   2   9     1229.69     1282.03     71.70 o
  -8   2   9      942.41      916.15     39.13 o
  -7   2   9        8.29       -1.93     12.91 o
  -6   2   9     2637.02     2572.85    171.18 o
  -5   2   9     4502.41     4519.99    111.53 o
  -4   2   9     2190.62     2221.24     63.41 o
  -3   2   9      520.53      527.82     38.38 o
  -2   2   9      218.65      207.27     25.73 o
  -1   2   9     1092.71     1070.07     53.11 o
   0   2   9     2514.09     2627.40     96.81 o
   1   2   9     4148.77     3940.66    133.89 o
   2   2   9      623.58      602.65     38.58 o
   3   2   9       72.93       61.41     17.91 o
   4   2   9     2152.67     2033.40     56.96 o
   5   2   9     8824.27     8581.72    190.40 o
   6   2   9     4939.60     4865.63    116.33 o
   7   2   9      311.88      304.43     24.72 o
   8   2   9      253.25      253.33     21.07 o
   9   2   9     1757.11     1764.71     56.93 o
  10   2   9     2121.55     2021.42     62.87 o
  11   2   9     1131.18     1127.57     69.33 o
  -9   3   9      399.06      400.50     42.83 o
  -8   3   9     2129.51     2128.45     97.34 o
  -7   3   9     2966.73     3187.76     86.88 o
  -6   3   9     2021.64     2122.93     64.11 o
  -5   3   9      539.91      525.17     28.22 o
  -4   3   9     1120.09     1079.27     59.15 o
  -3   3   9     4491.00     4450.58    138.93 o
  -2   3   9     3049.89     3059.62    110.13 o
  -1   3   9     2698.78     2649.37     98.78 o
   0   3   9      241.25      240.20     25.44 o
   1   3   9     1198.24     1193.72     55.86 o
   2   3   9     2605.37     2813.43    102.21 o
   3   3   9     2853.39     2726.14    100.23 o
   4   3   9     1456.23     1591.56     68.42 o
   5   3   9       52.91       46.90     11.58 o
   6   3   9     1237.10     1155.56     40.34 o
   7   3   9     4360.18     4312.53    106.33 o
   8   3   9     3415.43     3379.33     89.07 o
   9   3   9     1142.96     1042.75    105.83 o
  10   3   9       57.60       52.11     16.54 o
  11   3   9      418.80      443.91     28.55 o
  -9   4   9      874.64      851.40     63.10 o
  -8   4   9      288.68      267.38     37.27 o
  -7   4   9       58.69       65.23     25.25 o
  -6   4   9     1129.85     1208.06     44.53 o
  -5   4   9     3369.72     3344.76     88.29 o
  -4   4   9     4617.68     4505.72    255.85 o
  -3   4   9     2013.56     1938.29     57.83 o
  -2   4   9      115.55      134.85     22.02 o
  -1   4   9     1678.41     1678.47     70.01 o
   0   4   9     2482.30     2601.91     97.43 o
   1   4   9      924.64      862.22     47.46 o
   2   4   9      155.53      184.63     24.43 o
   3   4   9        2.92       16.03     15.74 o
   4   4   9     1168.79     1036.13     51.61 o
   5   4   9     1848.00     1806.80     75.85 o
   6   4   9     1479.11     1464.77     47.20 o
   7   4   9     1154.76     1115.03     54.87 o
   8   4   9      110.39      105.84     16.02 o
   9   4   9     1905.44     1833.40     85.58 o
  10   4   9     2254.17     2084.49     64.53 o
  11   4   9     1438.21     1426.23     51.41 o
  -8   5   9      544.18      596.09     51.52 o
  -7   5   9     1609.96     1611.74     83.96 o
  -6   5   9     1507.66     1469.60     76.67 o
  -5   5   9      153.21      153.20     18.05 o
  -4   5   9      261.89      257.42     20.28 o
  -3   5   9     2169.23     2160.17     62.38 o
  -2   5   9     7008.68     7177.59    163.63 o
  -1   5   9     2542.57     2451.89     92.80 o
   0   5   9        7.16       28.68     16.61 o
   1   5   9      201.00      171.59     23.71 o
   2   5   9     1893.07     1769.53     74.50 o
   3   5   9     2619.98     2627.30     99.17 o
   4   5   9      963.01      962.50     52.63 o
   5   5   9       85.15       67.74     19.99 o
   6   5   9      545.48      594.16     40.60 o
   7   5   9     1772.37     1658.99     52.08 o
   8   5   9     2634.74     2552.66     72.02 o
   9   5   9     1785.33     1735.53     55.95 o
  10   5   9       58.76       56.86     15.70 o
  11   5   9      625.15      556.30     31.71 o
  12   5   9     1161.89     1035.86     43.65 o
  -8   6   9       65.47       55.19     28.39 o
  -7   6   9        4.10      -16.56     22.02 o
  -6   6   9      907.03      831.46     57.89 o
  -5   6   9     2639.34     2645.65    112.45 o
  -4   6   9     3399.04     3362.00    114.91 o
  -3   6   9     1132.66     1089.17    106.36 o
  -2   6   9       11.80       20.28     11.89 o
  -1   6   9     2664.35     2632.61     98.06 o
   0   6   9     8510.06     8196.99    254.01 o
   1   6   9     4594.09     4712.06    157.30 o
   2   6   9      739.99      657.26     42.68 o
   3   6   9      128.62      129.73     23.32 o
   5   6   9     2690.81     2672.93     63.15 o
   6   6   9     1766.62     1770.18     46.85 o
   7   6   9      437.10      390.89     26.58 o
   8   6   9       29.10       24.67     11.22 o
   9   6   9      968.86      940.37     29.12 o
  10   6   9     2382.16     2222.24     67.43 o
  11   6   9     1473.25     1397.29     66.70 o
  12   6   9      215.79      206.53     22.29 o
  -7   7   9      780.74      778.30     58.81 o
  -6   7   9      283.87      259.27     37.61 o
  -5   7   9       35.40       43.65     24.62 o
  -4   7   9      393.06      389.10     40.51 o
  -3   7   9     3584.27     3469.48    135.09 o
  -2   7   9     4251.28     4044.51    344.06 o
  -1   7   9     2731.16     2682.34    115.01 o
   0   7   9     1179.76     1151.04     55.62 o
   1   7   9     1355.68     1222.98     59.00 o
   2   7   9     5843.30     5756.83    187.91 o
   3   7   9     4206.81     4304.37    148.37 o
   4   7   9     2185.19     2328.73     93.81 o
   5   7   9      133.91      177.29     26.31 o
   6   7   9      243.72      223.49     15.94 o
   7   7   9     1013.92      919.23     79.50 o
   8   7   9     1493.00     1555.69     46.12 o
   9   7   9      576.28      579.52     23.26 o
  10   7   9       24.07       39.74     10.82 o
  11   7   9      111.54      109.92     13.99 o
  12   7   9      739.75      696.96     36.52 o
  -6   8   9      466.81      456.70     45.77 o
  -5   8   9      681.07      719.93     53.74 o
  -4   8   9     1300.62     1208.83     70.06 o
  -3   8   9      840.38      819.05     55.81 o
  -2   8   9        2.35       11.64     20.47 o
  -1   8   9     1845.62     1729.43     53.67 o
   0   8   9     3819.89     3681.10    127.66 o
   1   8   9     5530.07     5636.75    183.71 o
   2   8   9     3865.51     3840.53    134.37 o
   3   8   9       15.49       39.01     19.89 o
   4   8   9     1557.75     1497.70     71.12 o
   5   8   9     1641.27     1819.11     81.74 o
   6   8   9     2164.19     2139.68     55.22 o
   7   8   9      789.36      742.91     29.19 o
   8   8   9       20.15       18.94     11.71 o
   9   8   9      225.12      190.87     33.05 o
  10   8   9      399.11      360.09     23.51 o
  11   8   9      662.95      671.42     35.45 o
  12   8   9      301.33      280.93     18.97 o
  -5   9   9       22.17       42.68     26.89 o
  -4   9   9      452.34      428.45     43.36 o
  -3   9   9     1228.29     1247.07     72.23 o
  -2   9   9     1607.00     1595.86     81.21 o
  -1   9   9     2435.49     2521.85    106.46 o
   0   9   9      271.55      232.14     19.73 o
   1   9   9      549.81      548.24     38.43 o
   2   9   9     2132.49     2154.29     86.86 o
   3   9   9     5739.94     5788.84    191.68 o
   4   9   9     3486.82     3532.68    129.97 o
   5   9   9      261.40      318.42     34.76 o
   6   9   9      313.54      280.32     33.85 o
   7   9   9     1456.05     1415.67     43.18 o
   8   9   9     1239.30     1186.13     39.93 o
   9   9   9      578.87      550.30     47.27 o
  10   9   9      101.82       90.17     19.53 o
  11   9   9      101.43       92.40     18.75 o
  12   9   9      421.89      444.64     58.11 o
  -4  10   9      585.96      612.31     51.66 o
  -3  10   9       61.27       54.61     28.10 o
  -2  10   9       48.87       54.17     26.12 o
  -1  10   9      546.35      554.66     46.88 o
   0  10   9     1983.66     1969.22     90.82 o
   1  10   9     3224.20     3147.14     84.15 o
   2  10   9      887.94      820.21     49.25 o
   3  10   9        9.20       14.63     18.78 o
   4  10   9      957.48      968.39     56.59 o
   5  10   9     4461.74     4288.20    153.58 o
   6  10   9     3755.19     3759.27    140.64 o
   7  10   9      441.39      434.44     42.25 o
   8  10   9        1.63       -1.71     12.04 o
   9  10   9      314.93      291.10     18.55 o
  10  10   9     1227.99     1226.60     42.68 o
  11  10   9      736.53      730.54     33.67 o
  -3  11   9      497.59      548.38     51.18 o
  -2  11   9     1029.92     1009.09     66.24 o
  -1  11   9      691.12      625.25     51.37 o
   0  11   9       65.12       49.88     25.30 o
   1  11   9       54.70       69.09     24.58 o
   2  11   9     1596.02     1546.83     52.48 o
   3  11   9     2921.41     2972.52    112.88 o
   4  11   9     2114.93     2212.18     93.67 o
   5  11   9      951.98     1010.68     59.92 o
   6  11   9       96.01      120.80     27.71 o
   7  11   9     2131.67     2297.59    103.23 o
   8  11   9     2696.74     2520.84    110.61 o
   9  11   9     1611.84     1543.95     62.52 o
  10  11   9      277.29      290.67     22.64 o
  11  11   9       37.43       35.70     15.96 o
  -2  12   9        1.22       -7.68     25.35 o
  -1  12   9      383.88      351.44     42.54 o
   0  12   9      924.38      883.94     60.64 o
   1  12   9     1013.34     1009.04     62.52 o
   2  12   9      559.95      505.61     44.13 o
   3  12   9       55.60       36.31     22.45 o
   4  12   9      612.42      711.92     49.73 o
   5  12   9     2899.52     3143.92    123.26 o
   6  12   9     2746.92     2728.98    112.83 o
   7  12   9     1464.91     1414.51     76.09 o
   8  12   9       76.92       30.61     24.53 o
   9  12   9      647.51      627.04     47.99 o
  10  12   9      971.01      953.86     60.40 o
   0  13   9       22.11       52.39     28.15 o
   1  13   9      223.82      234.99     36.40 o
   2  13   9      654.58      609.17     50.21 o
   3  13   9      998.10     1049.36     64.26 o
   4  13   9      931.93      851.16     57.31 o
   5  13   9       70.27       86.52     26.80 o
   6  13   9      253.46      262.99     35.29 o
   7  13   9      674.88      735.72     57.12 o
   8  13   9     1388.12     1402.83     79.42 o
   9  13   9     1293.16     1302.21     69.91 o
   3  14   9        4.83        1.55     23.03 o
   4  14   9      274.19      272.26     36.36 o
   5  14   9      570.54      590.15     48.86 o
   6  14   9      806.39      998.90     64.50 o
   7  14   9      712.59      779.65     58.76 o
   8  14   9       43.04       43.16     27.04 o
  -6  -8  10      484.50      458.49     31.39 o
  -5  -8  10      721.85      731.31     37.74 o
  -4  -8  10      331.46      359.00     27.66 o
  -3  -8  10       55.87       51.67     17.23 o
  -2  -8  10      175.33      184.58     21.98 o
  -1  -8  10      811.69      768.65     55.28 o
  -7  -7  10     1355.66     1292.12     73.15 o
  -6  -7  10      211.61      293.12     38.00 o
  -5  -7  10        2.71       16.28     14.42 o
  -4  -7  10      699.21      728.29     36.40 o
  -3  -7  10     1568.50     1505.17     53.17 o
  -2  -7  10     1006.44      964.12     40.62 o
  -1  -7  10      363.44      389.50     26.73 o
   0  -7  10       15.58       18.73     24.19 o
   1  -7  10      714.40      744.70     55.43 o
   2  -7  10     2026.38     2226.66    102.31 o
  -8  -6  10       47.19       34.14     25.20 o
  -7  -6  10      358.93      389.20     42.01 o
  -6  -6  10     2295.92     2486.71    107.38 o
  -5  -6  10     2616.71     2608.96    109.07 o
  -4  -6  10      967.82      929.81     66.65 o
  -3  -6  10       10.74       20.59     13.39 o
  -2  -6  10      367.74      391.98     25.84 o
  -1  -6  10     1046.95     1105.03     42.89 o
   0  -6  10     1345.65     1433.08     49.70 o
   1  -6  10      545.22      608.69     48.14 o
   2  -6  10       18.63       17.48     22.55 o
   3  -6  10      294.32      346.71     39.98 o
  -9  -5  10      565.38      617.77     52.10 o
  -8  -5  10     1696.46     1701.89     86.96 o
  -7  -5  10     1575.71     1502.14     78.65 o
  -6  -5  10      760.23      705.59     52.48 o
  -5  -5  10       48.13       25.01     19.51 o
  -4  -5  10     1727.40     1686.72     78.99 o
  -3  -5  10     1792.61     1801.76     56.99 o
  -2  -5  10     1502.51     1559.79     51.39 o
  -1  -5  10      651.74      658.65     35.85 o
   0  -5  10        1.44        1.35     12.16 o
   1  -5  10      522.67      526.52     28.52 o
   2  -5  10      811.89      889.73     47.56 o
   3  -5  10      986.43      981.04     59.53 o
  -9  -4  10      378.28      415.51     44.71 o
  -8  -4  10       37.55       14.19     23.80 o
  -7  -4  10      215.80      237.16     33.65 o
  -6  -4  10     1726.31     1776.58     84.49 o
  -5  -4  10     3781.06     3790.17    141.32 o
  -4  -4  10     2644.81     2377.88     98.54 o
  -3  -4  10      290.74      317.31     32.40 o
  -2  -4  10      304.63      338.58     23.57 o
  -1  -4  10     2447.55     2486.12     69.53 o
   0  -4  10     2300.76     2246.81    154.28 o
   1  -4  10     1342.37     1325.94     71.19 o
   2  -4  10      198.63      232.00     19.80 o
   3  -4  10       67.27       64.91     12.14 o
   4  -4  10      846.84      904.91     38.32 o
   5  -4  10     1640.37     1637.53     80.05 o
   6  -4  10     1060.52      988.71     63.44 o
 -10  -3  10       23.27       21.10     23.61 o
  -9  -3  10      270.48      210.46     35.73 o
  -8  -3  10     1277.15     1137.37     67.50 o
  -7  -3  10     1565.55     1660.22     83.09 o
  -6  -3  10      611.16      573.83     47.07 o
  -5  -3  10       15.97       -1.83     18.69 o
  -4  -3  10     1423.41     1377.00     69.19 o
  -3  -3  10     5483.67     5788.46    194.58 o
  -2  -3  10     4502.35     4455.73    155.23 o
  -1  -3  10     1057.79     1023.15     37.91 o
   0  -3  10       22.79       -8.89     10.61 o
   1  -3  10      925.90      924.92     35.18 o
   2  -3  10     2446.90     2395.52     63.93 o
   3  -3  10     1974.03     1899.19     45.73 o
   4  -3  10      721.19      709.83     31.08 o
   5  -3  10        7.80       12.02     21.49 o
   6  -3  10      666.03      678.84     51.13 o
   7  -3  10      897.93      873.27     60.21 o
 -10  -2  10      474.83      492.04     47.80 o
  -9  -2  10      163.86      142.38     31.58 o
  -8  -2  10       17.73       31.38     23.32 o
  -7  -2  10       91.13      110.90     28.20 o
  -6  -2  10     1520.19     1427.79     73.29 o
  -5  -2  10     2641.56     2732.99    110.32 o
  -4  -2  10     1129.09     1049.74     59.63 o
  -3  -2  10      934.17      871.20     51.37 o
  -2  -2  10      317.71      297.75     30.76 o
  -1  -2  10     5457.25     5729.36    189.26 o
   0  -2  10     5953.23     5959.76    193.71 o
   1  -2  10     2695.33     2689.22     70.79 o
   2  -2  10      612.65      549.30     21.67 o
   3  -2  10      252.69      248.54     15.29 o
   4  -2  10     2112.88     2085.49     48.79 o
   5  -2  10     1106.49     1028.85     39.03 o
   6  -2  10      817.40      851.45     57.02 o
   7  -2  10      193.74      192.06     32.74 o
   8  -2  10       40.23       44.85     26.07 o
 -10  -1  10        7.06        4.39     21.97 o
  -9  -1  10      306.30      357.43     39.98 o
  -8  -1  10      761.64      899.01     58.52 o
  -7  -1  10      667.03      667.83     48.86 o
  -6  -1  10      301.74      280.76     34.91 o
  -5  -1  10       12.49        2.75     17.33 o
  -4  -1  10     1386.33     1329.90     66.53 o
  -3  -1  10     4499.71     4807.61    164.93 o
  -2  -1  10     5250.58     5314.09    178.06 o
  -1  -1  10     2669.05     2961.03    110.61 o
   0  -1  10        0.71       -5.50     15.88 o
   1  -1  10     3477.88     3479.72    123.36 o
   2  -1  10     5541.98     5744.86    187.00 o
   3  -1  10     2479.76     2498.80     67.69 o
   4  -1  10     1522.65     1468.62     37.40 o
   5  -1  10        4.60       -7.56     11.24 o
   6  -1  10      209.13      227.21     26.14 o
   7  -1  10      659.88      622.59     49.20 o
   8  -1  10     1131.76     1021.84     64.75 o
 -10   0  10      938.79      926.24     61.03 o
  -9   0  10      648.40      650.79     50.50 o
  -8   0  10       13.88       37.71     21.97 o
  -7   0  10      480.16      476.44     42.73 o
  -6   0  10     1633.84     1682.82     55.46 o
  -5   0  10     1265.14     1323.88     46.52 o
  -4   0  10     1555.12     1350.14    169.37 o
  -3   0  10      160.72      188.59     27.62 o
  -2   0  10     1871.16     1925.09     82.03 o
  -1   0  10     3709.40     3503.47    125.44 o
   0   0  10     5101.48     5376.85    177.24 o
   1   0  10     5749.43     5997.76    194.67 o
   2   0  10     1107.25     1139.69     55.38 o
   3   0  10     1089.09      952.40     35.69 o
   4   0  10     1421.40     1373.41     45.04 o
   5   0  10     2961.55     2929.71     78.15 o
   6   0  10     2656.11     2800.18     76.63 o
   7   0  10      242.35      237.28     20.80 o
   8   0  10       17.17       11.30     21.68 o
   9   0  10      339.08      286.50     39.01 o
  -9   1  10      463.44      490.49     43.21 o
  -8   1  10     1366.26     1353.28     82.63 o
  -7   1  10      864.90      905.50     39.54 o
  -6   1  10      192.73      255.09     22.38 o
  -5   1  10      136.49      140.51     18.07 o
  -4   1  10      952.24      985.35     38.61 o
  -3   1  10     2189.08     2326.80     94.58 o
  -2   1  10     2444.41     2562.89    100.52 o
  -1   1  10     1337.63     1287.58     62.62 o
   0   1  10      144.01      160.05     23.80 o
   1   1  10     1751.53     1647.38     70.54 o
   2   1  10     4690.05     4601.16    155.03 o
   3   1  10     8662.56     8824.03    273.03 o
   4   1  10     2931.34     2849.10     75.48 o
   5   1  10       11.37       26.46     12.08 o
   6   1  10      590.64      584.30     29.63 o
   7   1  10     2122.01     2097.15    104.22 o
   8   1  10     1665.43     1590.49     52.97 o
   9   1  10      552.87      519.22     30.50 o
  10   1  10       30.18       34.28     25.49 o
  -9   2  10      944.14     1076.88     68.42 o
  -8   2  10      459.22      479.38     30.05 o
  -7   2  10       34.74       28.95     14.92 o
  -6   2  10     1217.32     1251.32     46.71 o
  -5   2  10     2106.41     2033.96     62.63 o
  -4   2  10     1172.41     1117.20     41.78 o
  -3   2  10      223.51      222.00     28.63 o
  -2   2  10        8.12       17.82     17.33 o
  -1   2  10     1863.63     2046.09     83.91 o
   0   2  10     4784.77     4904.66    163.96 o
   1   2  10     4918.55     4836.63    162.08 o
   2   2  10      803.44      927.30     50.02 o
   3   2  10      155.79      159.86     23.27 o
   4   2  10     4191.10     4135.77    142.53 o
   5   2  10     7840.36     7620.98    172.58 o
   6   2  10     2358.58     2264.08     65.23 o
   7   2  10      532.64      495.41     27.37 o
   8   2  10       55.64       52.37     15.55 o
   9   2  10      810.42      837.85     37.65 o
  10   2  10      972.28      978.84     42.08 o
  -9   3  10      304.23      432.56     45.77 o
  -8   3  10     1510.89     1514.36     80.44 o
  -7   3  10     2453.82     2574.62     75.67 o
  -6   3  10     1466.98     1460.50     51.68 o
  -5   3  10      122.79      116.36     17.87 o
  -4   3  10      877.02      800.47     34.87 o
  -3   3  10     2980.90     2920.74     78.88 o
  -2   3  10     1509.21     1625.70     73.00 o
  -1   3  10     1664.07     1755.77     75.90 o
   0   3  10        4.86       10.77     16.71 o
   1   3  10     2157.66     2220.96     89.03 o
   2   3  10     4851.99     4590.44    155.08 o
   3   3  10     4764.04     4603.77    155.95 o
   4   3  10     1913.75     1871.35     79.04 o
   5   3  10      178.38      177.72     17.72 o
   6   3  10     1994.31     1837.03     70.76 o
   7   3  10     3884.73     3727.08    123.65 o
   8   3  10     2478.90     2364.29     69.04 o
   9   3  10     1029.15      950.92     40.11 o
  10   3  10      109.82       96.04     47.00 o
  -8   4  10      468.89      486.34     46.25 o
  -7   4  10        8.78       37.71     24.00 o
  -6   4  10     1215.57     1274.94     47.45 o
  -5   4  10     3407.56     3380.53    201.72 o
  -4   4  10     2287.30     2240.20     65.87 o
  -3   4  10      473.70      432.20     52.60 o
  -2   4  10      865.47      831.36     48.81 o
  -1   4  10     2292.85     2357.21     92.56 o
   0   4  10     2552.70     2696.68    102.70 o
   1   4  10     1336.21     1277.92     62.19 o
   2   4  10      226.48      229.05     26.65 o
   3   4  10      225.76      205.87     26.02 o
   4   4  10     3519.02     3546.30    127.51 o
   5   4  10     3914.29     3806.73    135.04 o
   6   4  10     4757.35     4542.32    111.54 o
   7   4  10     1325.91     1212.72     44.26 o
   8   4  10      314.32      313.35     23.42 o
   9   4  10     1457.17     1411.00     49.76 o
  10   4  10     1725.70     1641.34     56.39 o
  11   4  10     1198.62     1214.18     50.24 o
  -8   5  10     1046.14     1125.01     70.88 o
  -7   5  10     2515.21     2554.69    114.09 o
  -6   5  10     1633.27     1662.63     85.17 o
  -5   5  10      226.06      233.98     21.29 o
  -4   5  10      984.06      945.67     38.68 o
  -3   5  10     2479.42     2552.37     72.22 o
  -2   5  10     3801.88     3920.72    137.02 o
  -1   5  10     1456.26     1450.53     66.73 o
   0   5  10       43.88       56.34     20.47 o
   1   5  10      449.40      405.18     33.41 o
   2   5  10     2205.75     2165.39     87.44 o
   3   5  10     3822.80     3837.10    135.24 o
   4   5  10     2890.07     2879.24    109.31 o
   5   5  10       58.71       72.04     21.15 o
   6   5  10      787.30      742.38     48.23 o
   7   5  10     3094.72     3011.35     81.46 o
   8   5  10     4431.95     4234.37    107.40 o
   9   5  10     1620.93     1594.53     53.98 o
  10   5  10       38.48       42.78     15.69 o
  11   5  10      266.48      256.89     24.16 o
  -7   6  10        0.57       -0.77     24.38 o
  -6   6  10     1413.55     1452.22     80.05 o
  -5   6  10     2421.01     2424.04    108.20 o
  -4   6  10     3282.85     3091.48     83.88 o
  -3   6  10     1908.95     1830.48     57.41 o
  -2   6  10        6.45        8.83     22.86 o
  -1   6  10     1909.75     1827.71     77.30 o
   0   6  10     4542.63     4559.97    155.47 o
   1   6  10     3136.49     3147.88    116.12 o
   2   6  10     1629.25     1547.29     70.01 o
   3   6  10       76.73       65.95     20.57 o
   4   6  10      863.27      832.81     50.12 o
   5   6  10     2540.03     2457.25     98.64 o
   6   6  10     3270.38     3055.22    117.04 o
   7   6  10      576.65      599.56     45.05 o
   8   6  10        1.19       -9.51     18.25 o
   9   6  10      736.03      716.06     34.99 o
  10   6  10     2611.31     2549.75     75.61 o
  11   6  10     1678.41     1644.17     57.53 o
  -6   7  10      950.14      932.90     63.97 o
  -5   7  10      367.97      359.60     41.67 o
  -4   7  10      275.17      277.81     36.65 o
  -3   7  10     2451.97     2521.28    108.97 o
  -2   7  10     4643.34     4516.17    112.18 o
  -1   7  10     3564.24     3669.25    120.78 o
   0   7  10      849.73      887.13     50.60 o
   1   7  10      808.61      725.58     44.56 o
   2   7  10     1973.06     1849.53     80.34 o
   3   7  10     1987.25     2083.60     87.44 o
   4   7  10     1525.86     1575.00     72.62 o
   5   7  10      257.56      274.92     31.58 o
   6   7  10      156.70      118.39     25.35 o
   7   7  10     1435.53     1322.15     67.93 o
   8   7  10     2138.93     2076.94     92.56 o
   9   7  10     1569.77     1539.47     60.40 o
  10   7  10       87.49       72.78     17.39 o
  11   7  10      340.56      341.92     26.60 o
  -6   8  10      346.47      386.11     45.05 o
  -5   8  10     1071.23     1096.67     70.06 o
  -4   8  10     2705.54     2788.52    120.90 o
  -3   8  10     1387.87     1415.48     76.53 o
  -2   8  10        1.74       30.85     21.29 o
  -1   8  10     1585.41     1505.46     50.53 o
   0   8  10     3007.47     2924.19    109.26 o
   1   8  10     4776.79     4576.49    156.72 o
   2   8  10     1494.72     1540.91     71.31 o
   3   8  10       45.53       31.00     19.89 o
   4   8  10      710.98      710.76     47.41 o
   5   8  10     1853.70     2012.43     88.65 o
   6   8  10     1240.05     1165.33     65.37 o
   7   8  10      367.03      375.58     37.66 o
   8   8  10       30.28       17.62     18.59 o
   9   8  10      846.03      817.80     54.51 o
  10   8  10     1386.02     1376.99     45.80 o
  11   8  10      892.10      917.18     37.10 o
  -5   9  10        7.49       14.77     25.11 o
  -4   9  10      261.59      248.26     38.63 o
  -3   9  10     1705.42     1759.15     88.11 o
  -2   9  10     3501.05     3403.58    136.83 o
  -1   9  10     3241.38     3401.40    134.80 o
   0   9  10      338.21      356.84     24.74 o
   1   9  10      209.36      207.66     27.38 o
   2   9  10     2247.36     2276.92     92.70 o
   3   9  10     4814.48     4727.71    163.48 o
   4   9  10     1683.16     1827.56     83.14 o
   5   9  10       86.37      100.57     26.27 o
   6   9  10       97.15      116.36     28.00 o
   7   9  10      587.93      646.11     48.76 o
   8   9  10     1309.12     1181.36     67.21 o
   9   9  10      717.53      669.04     53.01 o
  10   9  10      154.23      153.15     31.53 o
  11   9  10       34.39       21.00     21.49 o
  -4  10  10      685.09      676.67     56.73 o
  -3  10  10      300.02      334.30     42.73 o
  -2  10  10        0.23       20.71     24.29 o
  -1  10  10      573.78      625.64     50.65 o
   0  10  10     2924.41     2835.64    119.11 o
   1  10  10     4310.34     4078.40    104.68 o
   2  10  10     1590.35     1534.49     71.46 o
   3  10  10      182.78      198.15     28.97 o
   4  10  10      597.98      603.09     46.69 o
   5  10  10     2518.21     2700.30    111.00 o
   6  10  10     2170.67     2217.53     98.74 o
   7  10  10      788.53      779.27     55.67 o
   8  10  10      142.02      105.16     27.71 o
   9  10  10      164.01      133.06     31.38 o
  10  10  10      760.63      630.95     52.77 o
  11  10  10      754.79      748.61     57.89 o
  -2  11  10      978.58      966.51     66.58 o
  -1  11  10     1164.42     1182.61     71.31 o
   0  11  10      504.26      382.63     40.56 o
   1  11  10       36.02       61.32     25.59 o
   2  11  10     1931.35     1914.52     83.24 o
   3  11  10     2943.19     2881.51    111.77 o
   4  11  10     2652.44     2700.59    109.84 o
   5  11  10      852.30      808.72     55.62 o
   6  11  10       29.85       39.98     24.33 o
   7  11  10      922.97      947.63     60.16 o
   8  11  10     1048.64      978.04     64.17 o
   9  11  10      546.77      508.26     48.81 o
  10  11  10      158.00      132.05     33.65 o
  -1  12  10      435.86      459.02     48.04 o
   0  12  10     1065.77     1126.03     70.68 o
   1  12  10     1640.96     1658.91     84.44 o
   2  12  10     1134.23     1174.41     69.38 o
   4  12  10      534.65      528.64     44.47 o
   5  12  10     1816.48     1900.66     89.27 o
   6  12  10     2215.32     2277.79    102.02 o
   7  12  10     1113.85      970.32     62.19 o
   8  12  10       22.82       27.28     24.53 o
   9  12  10      159.50      142.91     33.89 o
  10  12  10      224.66      264.05     40.99 o
   1  13  10      184.13      225.19     37.80 o
   2  13  10      804.93      772.65     57.07 o
   3  13  10     2096.65     2210.73    102.36 o
   5  13  10      469.54      465.48     43.84 o
   6  13  10       40.12       71.46     30.13 o
   7  13  10      770.21      825.09     60.11 o
   8  13  10     1462.74     1457.29     81.55 o
  -5  -7  11       34.02       53.54     24.33 o
  -4  -7  11      309.36      327.11     26.65 o
  -3  -7  11      833.29      873.95     40.60 o
  -2  -7  11     1041.36     1036.52     44.10 o
  -1  -7  11      151.80      150.39     21.48 o
  -7  -6  11      202.46      240.44     37.32 o
  -6  -6  11      884.86      768.69     56.59 o
  -5  -6  11      853.55      844.35     57.79 o
  -4  -6  11      354.91      375.68     38.77 o
  -3  -6  11       78.12       91.75     18.27 o
  -2  -6  11      119.47      129.11     20.02 o
  -1  -6  11      878.97      950.69     40.77 o
   0  -6  11     1312.10     1302.44     48.33 o
   1  -6  11      970.52     1077.89     64.79 o
  -8  -5  11     1371.33     1479.93     82.08 o
  -7  -5  11     1354.78     1374.87     77.35 o
  -6  -5  11      343.20      341.93     39.98 o
  -5  -5  11       17.18        1.55     20.33 o
  -4  -5  11      534.69      525.11     44.37 o
  -3  -5  11     1014.17     1055.49     60.93 o
  -2  -5  11      747.51      748.65     34.85 o
  -1  -5  11      273.40      286.83     23.36 o
   0  -5  11        8.09        0.76     12.74 o
   1  -5  11      807.89      838.26     41.35 o
   2  -5  11     1765.68     1718.54     81.50 o
   3  -5  11     1375.59     1583.74     79.33 o
  -8  -4  11       80.82      108.15     30.22 o
  -7  -4  11      197.31      161.65     33.02 o
  -6  -4  11     1471.22     1540.14     80.87 o
  -5  -4  11     2195.15     2078.72     94.49 o
  -4  -4  11     1170.55     1074.41     61.41 o
  -3  -4  11       31.14       25.98     20.47 o
  -2  -4  11      319.64      310.89     33.99 o
  -1  -4  11      715.88      759.57     34.44 o
   0  -4  11     1135.65     1202.71     70.18 o
   1  -4  11      729.50      694.12     32.55 o
   2  -4  11       38.97       44.88     13.85 o
   3  -4  11      249.41      239.39     21.53 o
  -9  -3  11      366.53      391.03     45.63 o
  -8  -3  11     1535.70     1566.26     83.87 o
  -7  -3  11     1754.48     1911.86     93.86 o
  -6  -3  11      898.63      913.73     59.34 o
  -5  -3  11        2.73       -1.11     18.54 o
  -4  -3  11     1286.66     1293.95     67.84 o
  -3  -3  11     2753.55     2896.91    115.54 o
  -2  -3  11     1961.79     1852.19     82.61 o
  -1  -3  11      363.08      360.23     34.67 o
   0  -3  11        0.57        8.93     16.08 o
   1  -3  11      319.15      346.73     22.87 o
   2  -3  11     1322.17     1312.37     44.86 o
   3  -3  11     1267.92     1305.48     36.71 o
   4  -3  11      517.50      495.72     27.81 o
   5  -3  11        2.10       25.59     21.39 o
   6  -3  11      516.78      575.04     49.10 o
  -9  -2  11      373.08      460.90     47.07 o
  -8  -2  11      106.34      154.21     33.41 o
  -7  -2  11      199.50      237.64     36.16 o
  -6  -2  11     1922.00     1836.25     88.11 o
  -5  -2  11     3281.54     3336.08    130.02 o
  -4  -2  11     2295.68     2394.05    101.20 o
  -3  -2  11      361.46      311.95     35.00 o
  -2  -2  11      366.84      391.76     36.65 o
  -1  -2  11     2222.92     2243.51     92.99 o
   0  -2  11     2944.25     2890.15    110.42 o
   1  -2  11     1329.34     1377.09     65.90 o
   2  -2  11      200.49      257.63     28.73 o
   3  -2  11       61.38       66.62     11.51 o
   4  -2  11      812.63      782.66     34.45 o
   5  -2  11     1769.70     1811.63     57.11 o
   6  -2  11     1127.61     1142.98     66.87 o
   7  -2  11       81.76      119.01     30.22 o
  -9  -1  11      461.78      439.36     45.53 o
  -8  -1  11      690.22      673.68     52.92 o
  -7  -1  11     1399.34     1376.51     74.69 o
  -6  -1  11     1021.21     1150.22     67.45 o
  -5  -1  11        1.19       17.82     21.05 o
  -4  -1  11     1199.53     1267.01     68.66 o
  -3  -1  11     4284.72     4429.32    157.64 o
  -2  -1  11     5445.42     5528.27    186.75 o
  -1  -1  11     2075.53     2073.85     88.11 o
   0  -1  11        1.11        1.98     14.92 o
   1  -1  11     1502.07     1458.16     67.93 o
   2  -1  11     1722.17     1745.05     76.04 o
   3  -1  11     1301.39     1258.49     43.51 o
   4  -1  11      761.25      766.77     33.30 o
   5  -1  11        2.83        7.49     11.83 o
   6  -1  11      417.73      392.25     25.52 o
   7  -1  11     1058.36     1097.49     66.77 o
  -9   0  11      305.20      283.03     38.43 o
  -8   0  11       64.38       42.39     24.09 o
  -7   0  11      235.45      189.36     32.20 o
  -6   0  11     1254.55     1198.45     67.93 o
  -5   0  11     2720.86     2717.64    111.82 o
  -4   0  11     3578.75     3583.79     94.42 o
  -3   0  11      702.83      752.62     51.18 o
  -2   0  11      376.17      334.45     34.76 o
  -1   0  11     2933.51     3054.35    115.59 o
   0   0  11     5807.46     5942.14    195.59 o
   1   0  11     3309.53     3422.36    125.00 o
   2   0  11      382.32      389.01     33.07 o
   3   0  11       71.35       81.74     20.86 o
   4   0  11      996.98      932.33     69.41 o
   5   0  11     1712.39     1621.03     52.87 o
   6   0  11      840.19      781.58     35.00 o
   7   0  11      198.75      197.08     25.71 o
   8   0  11       39.47       55.96     26.75 o
  -9   1  11      215.89      284.38     37.76 o
  -8   1  11      942.00      998.08     62.19 o
  -7   1  11     1039.53     1036.71     63.06 o
  -6   1  11      237.08      236.01     23.11 o
  -5   1  11       17.70        4.53     13.54 o
  -4   1  11      496.15      531.09     29.66 o
  -3   1  11     3462.96     3541.42    131.42 o
  -2   1  11     4728.75     5216.46    178.06 o
  -1   1  11     2938.24     3136.24    117.95 o
   0   1  11      133.68      150.30     25.83 o
   1   1  11     1414.22     1423.54     67.59 o
   2   1  11     4930.03     4810.27    162.47 o
   3   1  11     5117.63     4936.77    166.43 o
   4   1  11      925.19      909.05     51.28 o
   5   1  11        6.55       21.13     12.70 o
   6   1  11      264.97      245.24     21.30 o
   7   1  11      970.50      895.87    113.90 o
   8   1  11     1005.82     1033.07     43.11 o
   9   1  11      426.38      397.60     43.94 o
  -8   2  11       82.18       78.91     18.29 o
  -7   2  11      105.01      147.33     21.14 o
  -6   2  11      587.28      622.22     34.57 o
  -5   2  11     1355.60     1385.60     61.29 o
  -4   2  11     1050.02     1075.54     42.49 o
  -3   2  11      444.05      515.02     41.72 o
  -2   2  11        5.62       16.22     17.43 o
  -1   2  11     3064.65     2906.85    110.81 o
   0   2  11     5779.18     6310.14    207.42 o
   1   2  11     3384.90     3456.35    124.95 o
   2   2  11     1213.86     1254.02     62.72 o
   3   2  11      231.61      203.46     27.81 o
   4   2  11     3117.23     2843.65    107.86 o
   5   2  11     2229.59     2101.33     62.07 o
   6   2  11     1223.22     1312.50     46.60 o
   7   2  11      705.80      686.11     33.40 o
   8   2  11        2.80       -5.25     12.75 o
   9   2  11      414.65      431.10     46.23 o
  -8   3  11      935.32     1153.69     72.23 o
  -7   3  11      868.11      869.26     42.75 o
  -6   3  11      488.80      497.19     30.50 o
  -5   3  11        6.13        6.84     13.51 o
  -4   3  11      536.36      538.01     30.07 o
  -3   3  11     1238.30     1260.87     45.69 o
  -2   3  11     1872.24     2094.71     89.32 o
  -1   3  11     1705.45     1753.59     78.94 o
   0   3  11      136.69      119.69     24.77 o
   1   3  11      630.03      552.05     41.67 o
   2   3  11     4413.03     4244.02    148.03 o
   3   3  11     5814.06     5836.40    193.18 o
   4   3  11     3112.73     3006.07    113.99 o
   5   3  11      590.74      556.64     40.46 o
   6   3  11      564.26      585.78     30.85 o
   7   3  11     2218.66     2080.88     69.72 o
   8   3  11     1499.89     1404.06     50.34 o
   9   3  11      889.54      868.70     39.40 o
  10   3  11       90.03       78.49     18.61 o
  -8   4  11      346.22      302.44     40.36 o
  -7   4  11        9.54        0.00     22.40 o
  -6   4  11      666.97      644.10     34.41 o
  -5   4  11     1395.23     1417.70     74.60 o
  -4   4  11     1202.10     1145.05     44.14 o
  -3   4  11      350.94      348.13     55.07 o
  -2   4  11      209.30      184.39     27.81 o
  -1   4  11      914.48     1004.21     56.68 o
   0   4  11     2507.68     2533.49     99.56 o
   1   4  11     5791.83     5941.08    196.94 o
   2   4  11     1865.93     1822.78     79.28 o
   3   4  11      174.17      172.66     26.75 o
   4   4  11     2190.69     2264.13     92.17 o
   5   4  11     5732.22     5374.10    181.44 o
   6   4  11     5053.73     5047.19    173.52 o
   7   4  11      547.35      531.24     29.92 o
   8   4  11      134.74      123.37     18.40 o
   9   4  11      423.42      437.06     27.84 o
  10   4  11      797.94      851.63     39.79 o
  -7   5  11     1781.47     1811.00     92.94 o
  -6   5  11     1249.40     1345.61     76.57 o
  -5   5  11      101.67       96.18     18.70 o
  -4   5  11      497.56      480.37     28.99 o
  -3   5  11     1400.21     1394.07     49.46 o
  -2   5  11     1651.72     1636.95     74.93 o
  -1   5  11      882.05     1029.03     57.55 o
   0   5  11       63.37       84.30     22.45 o
   1   5  11      382.16      375.49     35.39 o
   2   5  11     2619.41     2517.94    100.18 o
   3   5  11     3910.27     3978.81    141.85 o
   4   5  11     2367.61     2479.27     99.70 o
   5   5  11      127.95      157.16     26.75 o
   6   5  11      735.42      737.17     49.44 o
   7   5  11     1896.12     1971.10     87.15 o
   8   5  11     2363.07     2316.18     84.47 o
   9   5  11      865.56      834.25     38.54 o
  10   5  11       34.22       32.18     16.13 o
  -6   6  11      739.61      827.41     60.93 o
  -5   6  11     1793.97     1861.84     92.36 o
  -4   6  11     1732.01     1795.82     58.96 o
  -3   6  11      458.58      413.32     29.11 o
  -2   6  11        7.23       12.42     12.77 o
  -1   6  11      548.84      522.46     41.04 o
   0   6  11     1712.20     1718.06     77.01 o
   1   6  11      928.28      842.13     51.37 o
   2   6  11      288.80      351.01     34.57 o
   3   6  11       35.15       39.20     20.86 o
   4   6  11      778.80      810.89     50.50 o
   5   6  11     2695.23     2821.01    110.81 o
   6   6  11     2258.97     2403.18     99.22 o
   7   6  11      898.24      931.69     57.55 o
   8   6  11       28.20       29.98     21.97 o
   9   6  11      733.70      688.84     51.23 o
  10   6  11     1535.29     1482.06     54.04 o
  -6   7  11     1645.13     1728.97     91.30 o
  -5   7  11      355.04      345.46     41.96 o
  -4   7  11      229.85      238.56     35.58 o
  -3   7  11     1391.96     1421.67     50.24 o
  -2   7  11     2681.34     2698.35     77.06 o
  -1   7  11     1339.31     1424.65     68.51 o
   0   7  11       64.42       65.23     21.87 o
   1   7  11      346.17      307.70     32.35 o
   2   7  11      870.86      836.72     50.65 o
   3   7  11     1088.99     1163.69     62.38 o
   4   7  11     1431.36     1443.92     71.99 o
   5   7  11      340.51      335.80     34.81 o
   6   7  11      285.51      289.50     35.29 o
   7   7  11     2120.47     2060.04     93.09 o
   8   7  11     2928.05     2827.82    116.02 o
   9   7  11     1647.12     1675.91     83.72 o
  10   7  11      263.40      242.52     35.10 o
  -5   8  11     1882.69     1940.88     98.69 o
  -4   8  11     2898.63     3061.26    130.94 o
  -3   8  11     1161.77     1252.00     72.86 o
  -2   8  11       17.24       18.25     20.81 o
  -1   8  11      882.82      889.80     38.70 o
   0   8  11     1865.04     1857.26     81.93 o
   1   8  11     1547.52     1589.92     73.97 o
   2   8  11      598.69      676.28     47.27 o
   3   8  11        6.98      -18.54     17.24 o
   4   8  11      611.52      689.03     49.10 o
   5   8  11     1761.56     1825.73     85.17 o
   6   8  11     1825.13     1947.74     90.53 o
   7   8  11      643.74      660.98     51.61 o
   8   8  11       12.37       27.76     23.22 o
   9   8  11     1006.86      949.17     62.19 o
  10   8  11     1504.06     1514.94     81.16 o
  -4   9  11       11.16       13.13     25.15 o
  -3   9  11      949.60      947.58     64.46 o
  -2   9  11     3097.30     3210.64    132.58 o
  -1   9  11     2314.38     2282.91    103.37 o
   0   9  11      654.41      576.10     99.39 o
   1   9  11       22.79       52.87     20.62 o
   2   9  11      959.75      914.60     54.85 o
   3   9  11     1986.72     2055.40     90.29 o
   4   9  11      711.49      803.65     53.21 o
   5   9  11       24.18       46.21     24.53 o
   6   9  11       44.87       62.86     23.95 o
   7   9  11      584.41      573.30     48.62 o
   8   9  11     1275.53     1387.91     75.51 o
   9   9  11      887.51      783.90     58.23 o
  10   9  11      130.19      155.81     32.98 o
  -3  10  11     1501.07     1384.00     79.09 o
  -2  10  11      229.05      249.13     38.43 o
  -1  10  11      435.54      413.58     41.91 o
   0  10  11     1965.78     2027.74     96.56 o
   1  10  11     2779.20     2823.91    110.13 o
   2  10  11      916.89      864.73     53.50 o
   3  10  11       21.20        7.92     19.89 o
   4  10  11      341.29      286.75     34.81 o
   5  10  11      852.65      809.98     56.06 o
   6  10  11      618.72      676.33     52.34 o
   7  10  11      413.85      462.78     45.34 o
   8  10  11       16.96       18.64     22.55 o
   9  10  11      233.61      195.35     34.81 o
  10  10  11      776.97      784.05     60.98 o
  -2  11  11     1235.12     1259.91     77.73 o
  -1  11  11     1669.71     1759.73     91.78 o
   0  11  11      517.81      525.26     47.32 o
   1  11  11      105.66      118.97     29.74 o
   2  11  11     1206.57     1200.86     64.89 o
   3  11  11     1760.55     1761.75     82.47 o
   4  11  11     1150.23     1119.41     63.88 o
   5  11  11      213.32      266.08     36.07 o
   6  11  11       90.46      127.32     30.66 o
   7  11  11      486.85      491.99     47.32 o
   8  11  11      517.42      543.85     48.72 o
   9  11  11      316.69      335.12     42.54 o
   0  12  11     1132.97     1194.44     74.40 o
   1  12  11     2118.98     2124.30    101.15 o
   2  12  11     1308.31     1383.13     77.35 o
   4  12  11      249.81      270.38     34.86 o
   5  12  11      822.24      868.64     59.29 o
   6  12  11     1118.45     1249.77     73.00 o
   7  12  11      492.65      434.39     46.35 o
   8  12  11       10.60       -6.81     24.38 o
   3  13  11     1987.37     2105.47    100.38 o
   5  13  11      722.45      798.44     58.18 o
   6  13  11       36.88       37.23     27.33 o
   7  13  11      336.06      360.76     43.94 o
  -6  -5  12       97.79       79.28     26.31 o
  -5  -5  12        7.29       10.19     23.18 o
  -4  -5  12      426.05      472.39     44.32 o
  -3  -5  12     1325.32     1419.29     74.69 o
  -2  -5  12     1200.15     1303.61     68.90 o
  -1  -5  12      361.72      328.90     36.50 o
   0  -5  12       68.42       80.39     18.13 o
   1  -5  12     1691.05     1860.86     77.66 o
  -7  -4  12       84.31      121.33     32.74 o
  -6  -4  12      920.88      913.88     63.10 o
  -5  -4  12     1018.36     1011.21     62.52 o
  -4  -4  12      559.29      597.10     48.04 o
  -3  -4  12        4.60        4.49     19.94 o
  -2  -4  12      286.32      308.91     36.65 o
  -1  -4  12      903.63      953.42     58.13 o
   0  -4  12     1656.62     1825.05     83.29 o
   1  -4  12      965.22     1035.35     47.92 o
   2  -4  12       77.57       67.65     16.92 o
  -7  -3  12     1175.58     1163.01     71.65 o
  -6  -3  12      491.24      508.17     47.51 o
  -5  -3  12        3.58       28.58     23.71 o
  -4  -3  12      596.02      623.46     49.30 o
  -3  -3  12     1164.61     1167.84     66.63 o
  -2  -3  12      767.35      846.67     54.51 o
  -1  -3  12      440.21      442.36     39.69 o
   0  -3  12       32.46       11.01     18.40 o
   1  -3  12      537.79      599.32     43.89 o
   2  -3  12     1745.23     1803.66     80.78 o
   3  -3  12     2286.56     2535.13    101.39 o
  -7  -2  12      188.74      161.65     33.31 o
  -6  -2  12     1352.80     1249.82     71.70 o
  -5  -2  12     2243.77     2461.31    108.39 o
  -4  -2  12     1182.75     1257.11     70.35 o
  -3  -2  12      169.28      190.76     30.42 o
  -2  -2  12       78.85      126.59     25.98 o
  -1  -2  12     1171.08     1265.03     66.24 o
   0  -2  12     1269.79     1240.26     63.97 o
   1  -2  12      916.50      986.78     55.81 o
   2  -2  12      263.04      328.41     33.22 o
   3  -2  12      122.88      132.92     25.40 o
   4  -2  12     1576.40     1557.51     69.74 o
   5  -2  12     1898.06     2006.12    142.96 o
  -8  -1  12      933.50      996.49     67.11 o
  -7  -1  12     1376.22     1634.29     85.41 o
  -6  -1  12      878.72      868.15     59.48 o
  -5  -1  12       27.98       39.49     24.72 o
  -4  -1  12      768.97      828.27     57.55 o
  -3  -1  12     2099.29     2253.75     98.64 o
  -2  -1  12     1732.69     1861.46     85.36 o
  -1  -1  12      931.20      972.78     57.46 o
   0  -1  12        0.09       -9.22     16.85 o
   1  -1  12      379.91      430.14     36.16 o
   2  -1  12      966.44     1073.35     57.75 o
   3  -1  12     1139.54     1159.68     60.45 o
   4  -1  12      887.37      855.63     37.37 o
   5  -1  12        9.27       13.92     13.72 o
   6  -1  12      794.37      788.99     36.55 o
  -8   0  12      185.82      157.93     34.38 o
  -7   0  12        7.70       16.66     22.21 o
  -6   0  12      956.66      941.35     61.17 o
  -5   0  12     2809.52     3018.58    123.99 o
  -4   0  12     2366.91     2532.72    108.15 o
  -3   0  12      919.31      942.65     59.24 o
  -2   0  12       96.46      125.34     27.62 o
  -1   0  12     1653.40     1768.71     80.20 o
   0   0  12     2267.65     2373.77     98.16 o
   1   0  12     1284.98     1271.31     63.64 o
   2   0  12      425.22      446.37     37.95 o
   3   0  12       85.84      126.59     24.38 o
   4   0  12      695.54      680.24     45.10 o
   5   0  12     1292.93     1238.58     45.63 o
   6   0  12     1576.67     1546.17     53.14 o
   7   0  12      177.24      205.58     22.40 o
  -8   1  12      795.80      867.43     60.79 o
  -7   1  12     1445.09     1585.04     82.90 o
  -6   1  12      724.88      656.92     52.10 o
  -5   1  12       79.74      134.22     30.03 o
  -4   1  12      842.19      872.83     39.33 o
  -3   1  12     3358.83     3554.89    135.48 o
  -2   1  12     4022.51     4135.92    150.25 o
  -1   1  12     1506.32     1573.65     75.51 o
   0   1  12       43.01       74.02     22.55 o
   1   1  12      980.71      815.48     51.56 o
   2   1  12     2134.08     1986.07     85.22 o
   3   1  12     1526.93     1460.38     68.70 o
   4   1  12      679.67      588.75     41.57 o
   5   1  12       23.91       29.89     18.64 o
   6   1  12      151.04      152.05     21.29 o
   7   1  12     1093.11     1091.61     62.48 o
   8   1  12     1164.09     1240.24     48.71 o
  -7   2  12      162.68      196.94     34.04 o
  -6   2  12      909.31      945.85     65.01 o
  -5   2  12     1443.17     1442.32     52.80 o
  -4   2  12     1429.13     1473.89     53.34 o
  -3   2  12      483.88      504.83     43.55 o
  -2   2  12      148.60      141.85     27.96 o
  -1   2  12     3010.62     3255.64    124.52 o
   0   2  12     3728.71     4215.19    150.64 o
   1   2  12     2497.84     2535.52    102.12 o
   2   2  12      526.22      534.77     41.81 o
   3   2  12      186.25      152.18     26.51 o
   4   2  12      598.21      554.66     41.96 o
   5   2  12     1238.39     1283.23     65.23 o
   6   2  12      758.04      752.80     35.52 o
   7   2  12      335.43      370.86     26.43 o
   8   2  12        2.52        4.85     14.24 o
  -7   3  12      287.90      311.95     27.51 o
  -6   3  12      249.17      276.03     25.98 o
  -5   3  12        6.12       -1.41     14.08 o
  -4   3  12      416.59      406.55     27.76 o
  -3   3  12     1705.37     1745.74     77.49 o
  -2   3  12     2808.51     3116.30    121.72 o
  -1   3  12     2405.78     2431.57     99.94 o
   0   3  12      113.04      120.66     27.62 o
   1   3  12      973.99      918.22     54.99 o
   2   3  12     2339.35     2259.06     94.44 o
   3   3  12     3630.70     3594.39    132.24 o
   4   3  12     1561.49     1586.01     75.27 o
   5   3  12      137.01      126.55     25.64 o
   6   3  12      223.35      241.41     31.29 o
   7   3  12      526.68      504.68     47.46 o
   8   3  12      767.26      753.99     37.24 o
   9   3  12      607.20      550.85     32.89 o
  -7   4  12       13.97       37.13     25.98 o
  -6   4  12      480.95      455.13     30.63 o
  -5   4  12      893.70      900.11     41.08 o
  -4   4  12      819.57      826.48     38.21 o
  -3   4  12      573.38      560.26     31.77 o
  -2   4  12       81.20       97.53     24.29 o
  -1   4  12     1528.64     1550.14     75.51 o
   0   4  12     3519.20     3729.77    137.12 o
   1   4  12     5788.18     5924.90    199.11 o
   2   4  12     1296.81     1253.25     64.60 o
   3   4  12       55.59       53.74     22.45 o
   4   4  12     1763.08     1660.36     77.88 o
   5   4  12     2769.40     2730.53    109.55 o
   6   4  12     1577.87     1434.94     72.37 o
   7   4  12      280.76      272.07     33.94 o
   8   4  12        6.24       -1.30     13.73 o
   9   4  12      137.60      175.45     21.72 o
  -6   5  12      301.00      292.78     39.35 o
  -5   5  12        4.96        8.61     14.72 o
  -4   5  12      370.24      341.78     26.18 o
  -3   5  12     1217.78     1250.15     77.37 o
  -2   5  12     1625.27     1703.24     79.81 o
  -1   5  12     1256.70     1269.04     67.21 o
   0   5  12       98.31       92.85     25.20 o
   1   5  12      586.28      599.37     45.34 o
   2   5  12     4171.23     4078.03    147.65 o
   3   5  12     4107.55     4080.54    148.18 o
   4   5  12     1947.05     1967.24     86.96 o
   5   5  12       98.35       80.20     23.85 o
   6   5  12      402.34      376.36     38.19 o
   7   5  12      940.16     1007.50     60.55 o
   8   5  12     1496.49     1566.12     77.35 o
   9   5  12      489.97      467.62     29.96 o
  -6   6  12      460.78      549.40     51.28 o
  -5   6  12      753.29      827.89     60.55 o
  -4   6  12      713.00      693.20     59.43 o
  -3   6  12      178.41      220.12     43.57 o
  -2   6  12      125.31      129.96     18.87 o
  -1   6  12      566.50      658.66     48.09 o
   0   6  12     2035.84     2247.42     95.07 o
   1   6  12     1659.15     1649.89     77.49 o
   2   6  12      870.58      967.08     57.65 o
   3   6  12        0.34       12.89     20.33 o
   4   6  12     1818.53     1806.46     84.16 o
   5   6  12     3133.77     2843.89    113.75 o
   6   6  12     2775.40     2749.36    111.43 o
   7   6  12      874.11      842.76     55.77 o
   8   6  12        2.74       -7.15     19.51 o
   9   6  12      716.76      678.79     51.28 o
  -5   7  12      155.74      176.86     35.92 o
  -4   7  12      201.13      243.68     36.94 o
  -3   7  12      666.24      758.65     36.91 o
  -2   7  12     1077.82     1079.36     44.17 o
  -1   7  12      558.80      636.11     48.38 o
   0   7  12      104.06      119.59     26.31 o
   1   7  12      309.64      310.21     34.76 o
   2   7  12     1354.19     1444.78     72.86 o
   3   7  12     2653.42     2750.03    111.87 o
   4   7  12     2581.92     2542.66    105.88 o
   5   7  12      169.76      148.71     28.87 o
   6   7  12      362.53      298.04     35.63 o
   7   7  12     2232.53     2248.05     98.59 o
   8   7  12     1940.63     1901.29     90.82 o
   9   7  12      680.13      695.69     52.24 o
  10   7  12      144.86      149.58     32.98 o
  -4   8  12     1291.50     1320.36     77.93 o
  -3   8  12      234.89      202.64     35.10 o
  -2   8  12        4.02       14.29     21.73 o
  -1   8  12      399.43      376.68     26.61 o
   0   8  12      771.85      792.74     51.28 o
   1   8  12      854.61      865.40     54.70 o
   2   8  12      379.46      426.33     39.54 o
   3   8  12       72.92       55.28     22.45 o
   4   8  12      517.91      557.56     44.71 o
   5   8  12     2112.28     2192.86     98.11 o
   6   8  12     2680.46     2735.16    113.17 o
   7   8  12      777.17      812.68     58.03 o
   8   8  12        1.07        1.21     20.18 o
   9   8  12      286.69      316.83     39.01 o
  -3   9  12      510.28      473.93     47.85 o
  -2   9  12      805.42      731.71     54.46 o
  -1   9  12      570.17      546.31     47.85 o
   0   9  12       45.22       25.97     33.05 o
   1   9  12      217.77      231.37     31.91 o
   2   9  12      474.55      474.66     41.33 o
   3   9  12     1149.81     1187.10     66.58 o
   4   9  12      637.13      766.43     52.58 o
   5   9  12      161.53      140.93     30.66 o
   6   9  12      105.07      101.30     27.67 o
   7   9  12     1227.44     1130.66     69.14 o
   8   9  12     1909.07     2078.24     99.41 o
   9   9  12     1361.51     1363.77     76.14 o
  -2  10  12       31.93       28.34     26.02 o
  -1  10  12      581.60      620.61     50.07 o
   0  10  12     1118.23      986.01     63.01 o
   1  10  12     1045.26     1107.01     61.75 o
   2  10  12      161.00      144.60     29.45 o
   3  10  12        3.30       43.07     23.08 o
   4  10  12      365.51      400.16     41.43 o
   5  10  12     1044.13     1025.84     63.49 o
   6  10  12      977.46      987.56     64.41 o
   7  10  12      498.25      557.22     50.99 o
   8  10  12        8.57       30.27     26.36 o
   9  10  12      452.17      430.63     48.14 o
   0  11  12      111.46      165.94     33.65 o
   1  11  12      106.99       93.86     28.05 o
   2  11  12      656.14      664.50     50.26 o
   3  11  12      977.64      977.18     60.45 o
   4  11  12      624.86      665.13     51.66 o
   5  11  12       96.47       76.19     27.71 o
   6  11  12      104.07      140.84     32.83 o
   7  11  12      451.51      576.92     52.05 o
   8  11  12      852.23      848.84     61.32 o
   2  12  12      642.95      578.17     49.92 o
   4  12  12      242.52      258.02     36.26 o
   5  12  12      474.49      584.79     49.01 o
   6  12  12      424.91      417.35     45.10 o
   7  12  12      131.92      142.24     34.96 o
  -4  -4  13      388.64      401.03     42.34 o
  -3  -4  13       82.38       80.87     26.80 o
  -2  -4  13      136.58      161.89     31.77 o
  -1  -4  13     1014.52     1054.57     62.48 o
   0  -4  13     1850.00     1968.45     90.05 o
  -5  -3  13       13.30       16.46     22.06 o
  -4  -3  13      223.10      230.55     35.87 o
  -3  -3  13      529.90      631.96     50.60 o
  -2  -3  13     1255.78     1413.26     75.80 o
  -1  -3  13      574.56      651.80     49.68 o
   0  -3  13        0.08      -11.54     18.64 o
   1  -3  13      614.91      675.61     48.57 o
   2  -3  13     2515.64     2608.33    106.85 o
  -6  -2  13      675.66      695.06     55.09 o
  -5  -2  13      810.04      948.06     64.12 o
  -4  -2  13      766.05      781.10     56.97 o
  -3  -2  13       99.58       67.93     24.87 o
  -2  -2  13      163.56      160.92     30.71 o
  -1  -2  13      792.82      846.48     55.57 o
   0  -2  13     1313.48     1369.95     71.12 o
   1  -2  13     1019.13     1059.59     60.98 o
   2  -2  13      120.71      150.11     27.76 o
   3  -2  13      364.11      328.27     35.15 o
  -6  -1  13      606.81      680.58     55.28 o
  -5  -1  13        0.92        6.61     22.79 o
  -4  -1  13      467.02      544.18     47.32 o
  -3  -1  13     1135.66     1159.87     66.53 o
  -2  -1  13      678.64      707.09     50.36 o
  -1  -1  13      165.60      150.88     29.65 o
   0  -1  13        4.78       13.37     19.75 o
   1  -1  13      319.74      302.10     33.46 o
   2  -1  13     1159.15     1174.55     62.48 o
   3  -1  13     1482.23     1544.92     74.31 o
   4  -1  13      911.60     1026.04     58.61 o
   5  -1  13        8.49       23.66     20.71 o
  -6   0  13      586.43      644.80     54.61 o
  -5   0  13     1893.98     1968.88     94.73 o
  -4   0  13     1128.88     1191.21     68.99 o
  -3   0  13       98.41       93.38     26.36 o
  -2   0  13       41.76       27.13     20.18 o
  -1   0  13      470.28      459.79     41.38 o
   0   0  13      942.75      903.26     55.04 o
   1   0  13      900.85      932.08     56.25 o
   2   0  13      221.91      181.20     28.78 o
   3   0  13       52.93       83.67     23.51 o
   4   0  13      833.45      792.98     51.95 o
   5   0  13     2186.95     2365.23     98.06 o
   6   0  13     1282.68     1254.27     48.32 o
  -6   1  13      935.98     1013.29     67.02 o
  -5   1  13       59.30       40.80     26.84 o
  -4   1  13      432.09      457.28     45.53 o
  -3   1  13     1571.80     1823.75     87.29 o
  -2   1  13     1916.41     1919.49     89.08 o
  -1   1  13      915.66      985.82     60.21 o
   0   1  13       21.04       26.31     20.66 o
   1   1  13      314.86      298.62     33.89 o
   2   1  13      911.81      842.23     53.50 o
   3   1  13     1145.97      939.56     55.67 o
   4   1  13      557.95      616.46     45.48 o
   5   1  13       37.91       56.54     22.79 o
   6   1  13      360.23      334.88     35.68 o
  -6   2  13      835.62      950.57     64.55 o
  -5   2  13     1935.51     2071.97     98.11 o
  -4   2  13     1822.57     1894.24     63.99 o
  -3   2  13      962.46      986.98     62.04 o
  -2   2  13       67.51       59.24     23.66 o
  -1   2  13     1508.57     1485.82     75.42 o
   0   2  13     2182.17     2207.40     95.69 o
   1   2  13     1591.20     1551.49     75.08 o
   2   2  13      209.74      222.43     29.40 o
   3   2  13       17.38        5.21     18.88 o
   4   2  13      496.80      480.36     40.51 o
   5   2  13     1295.99     1266.29     66.00 o
   6   2  13      887.22      855.17     54.56 o
   7   2  13      218.07      202.54     38.87 o
  -6   3  13      628.29      698.19     68.63 o
  -5   3  13      110.05      121.39     23.83 o
  -4   3  13      458.86      495.66     37.88 o
  -3   3  13     2236.50     2375.94    163.05 o
  -2   3  13     3393.54     3663.43    140.21 o
  -1   3  13     2034.45     2129.85     94.97 o
   0   3  13       50.17       35.25     23.90 o
   1   3  13      618.39      609.17     47.27 o
   2   3  13     1229.90     1205.07     64.55 o
   3   3  13     1295.84     1331.56     69.09 o
   4   3  13      608.42      592.13     44.27 o
   5   3  13        4.84        7.97     19.17 o
   6   3  13      193.57      262.85     34.14 o
   7   3  13      527.38      558.23     45.67 o
  -6   4  13      760.26      829.44     42.07 o
  -5   4  13      926.30      962.52     44.28 o
  -4   4  13     1551.38     1524.44     55.59 o
  -3   4  13      645.97      690.23     36.73 o
  -2   4  13       53.80       67.98     26.17 o
  -1   4  13     1021.90     1086.34     63.64 o
   0   4  13     2768.00     2982.17    119.84 o
   1   4  13     2312.99     2253.89     97.24 o
   2   4  13      609.57      649.58     46.98 o
   3   4  13        4.35       19.41     20.57 o
   4   4  13      481.50      494.16     42.83 o
   5   4  13      705.13      679.81     50.02 o
   6   4  13      541.55      540.23     44.37 o
   7   4  13      331.93      353.57     38.67 o
   8   4  13        1.41      -13.91     19.02 o
  -5   5  13        8.78       33.88     16.50 o
  -4   5  13      190.07      172.63     22.31 o
  -3   5  13      856.77      902.28     91.01 o
  -2   5  13     2260.13     2317.28    100.67 o
  -1   5  13     1930.24     2059.80     92.94 o
   0   5  13      336.00      381.18     39.74 o
   1   5  13      130.63      180.19     30.76 o
   2   5  13     1943.93     2174.90     96.03 o
   3   5  13     2864.94     2843.56    115.30 o
   4   5  13     1128.31     1016.24     60.16 o
   5   5  13      183.57      188.83     31.24 o
   6   5  13       41.38       43.02     23.32 o
   7   5  13      664.63      654.60     49.39 o
   8   5  13      787.46      787.48     55.72 o
  -4   6  13      789.26      794.86     62.21 o
  -3   6  13      237.81      249.92     24.56 o
  -2   6  13        5.27       -1.41     12.68 o
  -1   6  13      680.04      701.87     51.85 o
   0   6  13     2651.59     2569.65    106.12 o
   1   6  13     2773.59     3008.63    120.22 o
   2   6  13     1133.13     1137.37     65.47 o
   3   6  13        4.82      -16.27     17.24 o
   4   6  13     1177.44     1269.33     70.20 o
   5   6  13     1924.89     1918.24     88.74 o
   6   6  13     1464.00     1587.07     80.87 o
   7   6  13      293.54      243.10     35.49 o
   8   6  13       19.84       31.09     24.53 o
  -4   7  13      209.02      250.87     38.72 o
  -3   7  13      720.92      740.14     38.37 o
  -2   7  13     1019.86     1069.70     45.88 o
  -1   7  13      598.96      589.81     46.79 o
   0   7  13       93.17      134.80     28.92 o
   1   7  13      257.12      276.17     35.34 o
   2   7  13     1980.67     1901.77     88.74 o
   3   7  13     2948.93     2900.63    118.77 o
   4   7  13     1752.35     1945.32     91.69 o
   5   7  13      138.42      150.16     32.01 o
   6   7  13      266.44      263.28     36.84 o
   7   7  13      786.45      822.87     56.15 o
   8   7  13      722.52      701.44     54.32 o
  -3   8  13       50.08       43.36     26.60 o
  -2   8  13       84.17       44.03     24.09 o
  -1   8  13      572.87      616.49     34.34 o
   0   8  13     1262.60     1397.56     72.04 o
   1   8  13     1505.48     1547.96     77.73 o
   2   8  13      674.87      638.04     49.73 o
   3   8  13       12.21       32.78     23.37 o
   4   8  13      694.92      711.05     53.74 o
   5   8  13     2020.13     2115.18     98.06 o
   6   8  13     2051.91     2415.97    107.86 o
   7   8  13      587.85      521.06     48.57 o
   8   8  13       39.87       73.82     25.88 o
  -2   9  13      768.57      762.95     58.03 o
  -1   9  13      397.12      388.52     41.47 o
   0   9  13       17.93       26.34     15.39 o
   1   9  13      323.02      373.60     38.96 o
   2   9  13      985.72      998.85     61.41 o
   3   9  13     1748.51     1957.54     92.65 o
   4   9  13     1441.19     1499.92     79.28 o
   5   9  13      350.79      356.37     41.91 o
   6   9  13       72.48       77.73     29.65 o
   7   9  13     1221.63     1210.91     72.42 o
   8   9  13     1598.64     1570.94     84.88 o
   0  10  13      786.75      900.79     62.33 o
   1  10  13      790.57      801.53     54.17 o
   2  10  13      301.56      279.26     35.97 o
   3  10  13        7.39       26.65     24.19 o
   4  10  13      314.39      334.88     40.46 o
   5  10  13     1464.68     1465.84     80.05 o
   6  10  13     1423.90     1420.35     77.93 o
   7  10  13      662.37      692.07     55.96 o
   2  11  13      369.91      433.18     41.72 o
   3  11  13      902.12      902.29     60.26 o
   4  11  13      563.49      668.46     53.01 o
   5  11  13      178.18      220.36     36.45 o
   6  11  13       60.41       43.60     28.73 o
  -3  -2  14       51.35       79.81     28.82 o
  -2  -2  14       43.70        9.22     20.62 o
  -1  -2  14     1173.47     1163.06     68.03 o
   0  -2  14     1706.97     1904.19     89.71 o
  -4  -1  14      181.51      212.05     36.11 o
  -3  -1  14      902.95      988.96     62.72 o
  -2  -1  14      491.05      502.52     46.50 o
  -1  -1  14      377.57      333.92     37.61 o
   0  -1  14       23.59        6.08     19.41 o
   1  -1  14      803.80      829.87     54.99 o
   2  -1  14     1841.64     1800.23     85.07 o
  -4   0  14      196.07      198.73     35.73 o
  -3   0  14       26.34       26.80     23.75 o
  -2   0  14      123.48      121.48     28.15 o
  -1   0  14      596.07      670.73     51.85 o
   0   0  14      910.63      908.42     58.37 o
   1   0  14     1046.08     1041.58     62.24 o
   2   0  14      207.34      215.53     32.35 o
   3   0  14      244.37      292.83     35.00 o
   4   0  14     1623.17     1724.48     82.71 o
  -5   1  14       23.64       16.90     25.83 o
  -4   1  14      283.21      311.80     40.12 o
  -3   1  14      594.76      744.41     56.49 o
  -2   1  14      534.05      581.26     48.96 o
  -1   1  14      364.23      351.73     38.34 o
   0   1  14        4.68       -0.48     19.99 o
   1   1  14      279.72      277.91     34.86 o
   2   1  14      942.59      960.81     57.60 o
   3   1  14     1432.36     1395.25     72.57 o
   4   1  14      709.29      670.30     50.12 o
  -5   2  14     1255.43     1460.48     82.71 o
  -4   2  14     1094.89     1245.14     74.93 o
  -3   2  14      368.64      408.42     44.66 o
  -2   2  14      121.03      142.53     31.62 o
  -1   2  14      583.72      586.96     48.14 o
   0   2  14      777.56      763.48     53.98 o
   1   2  14      642.11      746.00     52.68 o
   2   2  14      248.28      230.98     32.74 o
   3   2  14       44.67       28.15     21.58 o
   4   2  14      606.25      548.67     44.81 o
   5   2  14     1678.67     1706.09     81.21 o
  -4   3  14      523.46      545.90     37.78 o
  -3   3  14     1367.85     1455.39     55.17 o
  -2   3  14     1420.22     1683.73     85.17 o
  -1   3  14      498.66      501.79     45.53 o
   0   3  14       15.38       29.98     22.64 o
   1   3  14      304.79      317.98     36.45 o
   2   3  14      740.63      827.79     53.54 o
   3   3  14      844.99      791.82     52.19 o
   4   3  14      420.09      394.80     38.96 o
   5   3  14       18.60       41.23     23.32 o
   6   3  14      433.27      507.35     44.95 o
  -4   4  14     1747.58     1763.25     63.31 o
  -3   4  14      344.78      327.88     46.71 o
  -2   4  14       17.13        7.24     23.32 o
  -1   4  14      620.62      676.62     52.97 o
   0   4  14     1408.21     1515.03     78.75 o
   1   4  14      814.35      894.42     59.19 o
   2   4  14       46.79       51.23     22.79 o
   3   4  14       44.13       36.74     22.74 o
   4   4  14      393.73      360.18     38.77 o
   5   4  14      794.29      789.36     55.14 o
   6   4  14      548.04      545.49     46.69 o
  -4   5  14       67.39       65.63     19.36 o
  -3   5  14     1115.99     1225.21     50.83 o
  -2   5  14     2248.01     2364.60    105.64 o
  -1   5  14     1489.14     1464.34     77.78 o
   0   5  14       55.02       96.18     27.23 o
   1   5  14      332.66      331.41     38.58 o
   2   5  14     1083.13      957.81     59.48 o
   3   5  14     1066.23     1068.23     64.84 o
   4   5  14      393.72      348.88     39.40 o
   5   5  14       36.85       30.22     23.56 o
   6   5  14      196.66      219.78     34.42 o
   7   5  14      543.78      544.38     47.80 o
  -3   6  14      546.66      526.18     34.05 o
  -2   6  14        4.91        3.10     15.25 o
  -1   6  14     1149.11     1163.16     68.75 o
   0   6  14     2562.70     2954.17    122.39 o
   1   6  14     1725.51     1766.68     85.07 o
   2   6  14      551.52      564.46     46.74 o
   3   6  14       17.99      -11.78     19.26 o
   4   6  14      755.64      822.67     57.75 o
   5   6  14      790.21      765.22     55.48 o
   6   6  14      759.06      811.18     57.79 o
   7   6  14      160.74      220.02     34.91 o
  -2   7  14     1293.36     1317.65    105.40 o
  -1   7  14     1189.22     1298.10     72.04 o
   0   7  14      267.20      302.34     39.20 o
   1   7  14      160.87      185.50     33.51 o
   2   7  14     1482.11     1441.65     76.57 o
   3   7  14     1848.57     1949.33     93.28 o
   4   7  14     1333.95     1356.91     76.04 o
   5   7  14       87.16      122.54     31.67 o
   6   7  14       72.63       65.66     28.20 o
   7   7  14      322.91      340.53     40.75 o
  -1   8  14      363.42      415.16     32.61 o
   0   8  14     1303.97     1389.21     76.09 o
   1   8  14     2453.43     2758.68    115.92 o
   2   8  14     1548.05     1531.55     81.02 o
   3   8  14        1.46      -18.25     21.97 o
   4   8  14      483.96      551.23     49.20 o
   5   8  14     1418.21     1508.52     81.79 o
   6   8  14     1137.19     1238.38     74.84 o
   0   9  14      192.45      226.81     24.60 o
   1   9  14      106.24       92.27     29.16 o
   2   9  14      976.51      972.11     63.30 o
   3   9  14     2174.02     2155.44    100.72 o
   4   9  14     1328.64     1587.12     84.78 o
   5   9  14      179.46      179.75     35.29 o
   6   9  14       51.52       40.94     29.45 o
   3  10  14       32.46       47.65     26.70 o
   4  10  14      239.24      242.76     38.19 o
  -1   1  15      393.71      398.81     43.65 o
   0   1  15        0.82       22.55     23.13 o
   1   1  15      288.76      257.20     35.68 o
  -2   2  15       43.65       82.51     27.81 o
  -1   2  15      350.12      372.11     42.29 o
   0   2  15      973.27      948.93     62.38 o
   1   2  15      922.47      825.91     57.36 o
   2   2  15      304.81      329.72     38.77 o
  -2   3  15      556.54      643.50     54.12 o
  -1   3  15      360.40      316.92     39.16 o
   0   3  15       34.71       56.54     26.65 o
   1   3  15      142.92      172.75     32.69 o
   2   3  15     1068.81     1069.06     64.31 o
   3   3  15     1446.36     1375.26     74.64 o
  -2   4  15        6.88       -4.01     23.95 o
  -1   4  15      381.90      332.76     41.91 o
   0   4  15      945.47      914.80     61.75 o
   1   4  15      787.77      814.42     58.90 o
   2   4  15      209.77      236.34     36.16 o
   3   4  15       46.98       72.04     26.07 o
   4   4  15      645.30      712.59     53.93 o
  -1   5  15      563.79      793.08     59.00 o
   0   5  15       12.92        4.54     21.44 o
   1   5  15      183.68      175.79     33.94 o
   2   5  15      546.78      592.80     50.21 o
   3   5  15      717.85      777.14     55.33 o
   4   5  15      588.36      594.25     50.07 o
   0   6  15      858.29     1004.70     66.34 o
   1   6  15      790.84      861.11     59.58 o
   2   6  15      315.72      397.07     43.02 o
   3   6  15        4.60        5.46     23.66 o
   4   6  15      121.61      126.21     31.96 o
   1   7  15       84.20      138.81     32.54 o
   2   7  15      520.10      588.84     50.16 o
   3   7  15      763.58      808.86     60.01 o
   4   7  15      472.66      545.39     49.92 o
 
